# Supplementary material for: Humidity-tolerant porous polymer coating for passive daytime radiative cooling
Source: Nat Commun. 2024 May 25;15:4457. doi: 10.1038/s41467-024-48621-6 (PMC11127965; doi:10.1038/s41467-024-48621-6)
Supplement: Supplementary file 3 — Source Data [file 41467_2024_48621_MOESM3_ESM.xlsx]

## Sheet: Figure 1a
	PPC_UV-VIS-NIR								PPC_FTIR
		33 %RH	44 %RH	48 %RH	60 %RH	64 %RH	67 %RH			33 %RH	44 %RH	48 %RH	60 %RH		64 %RH	67 %RH
	Wavelength (µm)	Reflectance (%)	Reflectance (%)	Reflectance (%)	Reflectance (%)	Reflectance (%)	Reflectance (%)		Wavelength (µm)	Reflectance (%)	Reflectance (%)	Reflectance (%)	Reflectance (%)	Wavelength (µm)	Reflectance (%)	Reflectance (%)
	2.5	76.1129	61.9678	50.6443	44.281	39.6429	41.3064		3.00049	68.004	57.908	30.949	37.88	3.00049	21.892	23.554
	2.499	76.6976	59.7756	49.1667	44.5123	39.5976	41.8692		3.00223	67.907	57.733	30.947	38.084	3.00745	21.751	23.433
	2.498	75.7583	60.3166	50.0041	44.8392	41.4167	42.9661		3.00397	68.31	57.552	31.165	38.399	3.01445	21.633	23.212
	2.497	75.2964	58.9352	48.522	43.8652	39.2348	39.6986		3.00571	68.666	57.443	31.443	38.645	3.02147	21.572	22.987
	2.496	75.8708	60.3739	49.5518	44.6574	41.4628	42.2011		3.00745	68.46	57.674	31.518	38.689	3.02853	21.532	22.909
	2.495	75.5471	60.1905	48.4953	43.6924	39.6561	40.7244		3.0092	68	58.062	31.034	38.438	3.03563	21.505	22.892
	2.494	75.3413	60.4203	48.4172	44.5338	40.8609	41.5843		3.01095	67.697	58.283	30.222	37.945	3.04275	21.507	22.786
	2.493	75.8749	58.3402	48.3125	43.9278	39.7492	41.0228		3.0127	67.721	58.48	29.83	37.53	3.04991	21.332	22.569
	2.492	74.8767	59.799	48.3436	44.559	40.241	41.5955		3.01445	67.812	58.694	30.192	37.536	3.05711	20.809	22.208
	2.491	74.4601	59.3599	48.9046	44.0083	39.0185	41.8722		3.0162	67.555	58.682	31.033	37.899	3.06433	20.199	21.791
	2.49	76.1084	60.0862	49.6747	44.8323	39.8242	41.9192		3.01796	67.152	58.813	31.688	38.137	3.07159	19.786	21.494
	2.489	74.6722	58.4281	47.7531	43.9919	39.2353	40.3838		3.01971	66.868	58.968	31.65	37.972	3.07889	19.498	21.373
	2.488	75.4428	59.7056	47.7668	44.1657	39.6853	41.2413		3.02147	66.607	58.519	31.262	37.743	3.08622	19.23	21.335
	2.487	76.1032	59.2495	48.7293	43.0452	38.7073	40.7338		3.02324	66.748	58.056	30.989	37.701	3.09359	19.05	21.22
	2.486	74.9295	60.2448	49.4143	44.421	39.9972	41.9071		3.025	67.565	58.177	30.764	37.679	3.10099	18.927	20.907
	2.485	75.6229	58.6206	48.0951	43.3417	39.4652	40.6082		3.02677	68.222	58.412	30.655	37.817	3.10842	18.556	20.329
	2.484	75.4276	60.6716	48.7058	44.0965	39.6544	41.6497		3.02853	67.986	58.409	30.837	38.254	3.1159	17.759	19.505
	2.483	75.6845	59.2527	48.355	43.4329	39.6541	40.5255		3.0303	67.198	58.173	30.959	38.54	3.1234	16.886	18.586
	2.482	74.737	59.9577	49.348	44.1853	40.1532	40.8423		3.03208	66.628	57.756	30.677	38.403	3.13095	16.315	17.758
	2.481	73.6607	58.5945	47.312	43.7517	38.1606	39.8312		3.03385	66.849	57.563	30.384	38.301	3.13853	15.897	17.084
	2.48	75.071	59.4716	48.3153	44.4674	39.6897	41.4995		3.03563	67.654	57.939	30.629	38.765	3.14615	15.321	16.565
	2.479	74.5028	58.1669	47.7192	43.343	39.0133	40.2912		3.03741	68.118	58.535	31.217	39.299	3.1538	14.615	16.122
	2.478	75.0099	58.8076	48.129	44.0576	39.948	41.3489		3.03919	68.003	58.65	31.436	39.084	3.16149	13.998	15.54
	2.477	74.7324	57.7318	47.5664	43.4505	39.0135	40.7945		3.04097	67.769	58.005	31.136	38.311	3.16922	13.478	14.794
	2.476	74.1962	59.0664	49.2781	43.8873	39.7658	41.1029		3.04275	67.483	57.226	30.73	37.609	3.17699	12.963	14.091
	2.475	74.1083	58.5785	48.6644	42.865	38.9505	40.019		3.04454	67.3	56.926	30.509	37.495	3.1848	12.473	13.54
	2.474	73.1662	58.9264	48.2409	43.9603	39.7632	41.0267		3.04633	67.341	57.094	30.572	37.908	3.19264	11.985	13.173
	2.473	73.4149	58.4944	46.9197	42.9421	38.7286	39.8384		3.04812	67.088	57.481	30.757	38.211	3.20052	11.361	12.895
	2.472	73.7751	58.917	48.0125	44.0174	40.24	41.1711		3.04991	66.409	57.739	30.969	38.412	3.20845	10.579	12.308
	2.471	73.6758	58.9604	48.1748	43.3238	39.3766	40.4796		3.05171	65.976	57.618	31.229	38.777	3.21641	9.73	11.24
	2.47	73.3138	59.1343	48.4148	43.9489	40.4058	41.2322		3.0535	66.223	57.38	31.259	38.896	3.22441	8.829	10.056
	2.469	73.7086	58.8032	47.7578	42.7637	38.9762	40.2532		3.0553	66.604	57.466	30.972	38.593	3.23245	7.841	8.998
	2.468	73.4752	58.6993	48.0969	43.8199	39.6595	40.8845		3.05711	66.616	57.495	30.764	38.288	3.24053	6.785	7.955
	2.467	74.1226	58.5892	47.7716	43.115	39.2014	39.9605		3.05891	66.792	57.281	30.723	37.965	3.24865	5.767	6.876
	2.466	73.1395	59.3129	48.3122	44.2547	39.9389	41.0304		3.06071	67.234	57.41	30.516	37.578	3.25682	4.884	5.899
	2.465	73.8132	59.1646	48.0614	43.2237	38.7516	40.1431		3.06252	67.256	57.542	30.159	37.495	3.26502	4.076	5.062
	2.464	73.053	59.0171	48.3413	43.8072	39.4809	41.2032		3.06433	67.068	56.953	29.903	37.564	3.27326	3.371	4.23
	2.463	74.2135	58.3833	47.5056	43.2935	38.5861	40.7981		3.06614	67.336	56.131	29.819	37.369	3.28155	2.895	3.432
	2.462	73.5015	58.379	48.6241	43.905	40.0079	40.9688		3.06796	67.756	56.038	30.226	37.061	3.28988	2.586	2.843
	2.461	73.1518	58.0207	48.3341	43.645	39.0809	40.3437		3.06978	67.655	56.549	31.137	36.859	3.29825	2.352	2.48
	2.46	74.3615	58.9893	48.6539	43.7483	39.6995	40.9339		3.07159	67.052	56.832	31.712	36.68	3.30666	2.262	2.384
	2.459	73.2427	58.1169	47.4895	43.565	38.7811	40.6372		3.07341	66.453	56.865	31.394	36.559	3.31512	2.408	2.67
	2.458	73.3984	58.8858	48.3739	44.471	39.5772	41.2876		3.07524	66.136	56.902	30.655	36.708	3.32362	2.726	3.166
	2.457	73.5342	58.1707	46.9601	43.5918	39.1955	40.6713		3.07706	65.974	56.629	30.399	37.085	3.33217	2.915	3.443
	2.456	72.8807	59.5553	48.1589	44.4042	39.978	41.3526		3.07889	65.711	56.132	31.004	37.48	3.34075	2.848	3.307
	2.455	74.4293	58.5987	48.3103	43.1385	39.1714	40.6506		3.08072	65.439	56.017	31.746	37.592	3.34939	2.759	3.043
	2.454	73.2617	58.9485	48.6888	43.787	39.789	41.2877		3.08255	65.601	56.085	31.677	37.173	3.35806	2.95	3.167
	2.453	74.1682	58.9624	47.6395	43.8445	39.0677	40.9239		3.08438	65.932	55.776	31.028	36.574	3.36679	3.664	4.011
	2.452	73.0646	59.1092	48.6442	44.3132	39.883	41.4811		3.08622	65.674	55.537	30.691	36.379	3.37555	5.071	5.732
	2.451	72.7527	58.0687	47.3809	43.1785	39.7031	40.7404		3.08806	65.024	55.564	30.662	36.642	3.38437	7.052	8.223
	2.45	72.9172	58.1336	48.5411	43.6216	40.4098	41.3263		3.0899	64.521	55.46	30.437	36.865	3.39323	9.176	10.774
	2.449	73.2993	58.4454	47.8246	43.4522	39.1334	40.3801		3.09174	64.006	55.298	30.279	36.727	3.40213	10.988	12.624
	2.448	72.6356	59.2023	48.943	44.2778	39.8637	41.5984		3.09359	63.493	55.046	30.481	36.447	3.41109	12.32	13.726
	2.447	72.9091	58.4653	48.0279	43.6443	39.9116	40.6358		3.09543	63.373	54.56	30.595	36.027	3.42009	13.272	14.528
	2.446	73.4984	58.9392	47.8273	43.8624	40.0832	41.2975		3.09728	63.409	54.406	30.386	35.422	3.42913	14.01	15.33
	2.445	73.3132	58.3689	47.1767	43.1038	39.4206	40.5625		3.09913	63.418	54.997	30.135	35.171	3.43823	14.539	16.019
	2.444	73.05	58.8818	47.9414	44.1113	39.6637	41.1824		3.10099	63.829	55.79	30.186	35.564	3.44737	14.756	16.313
	2.443	73.0854	58.4716	48.1673	43.267	39.2271	40.8237		3.10284	64.436	56.141	30.587	36.112	3.45657	14.593	16.108
	2.442	73.282	59.2392	48.5548	43.7937	40.0851	41.4122		3.1047	64.603	55.952	30.879	36.156	3.46581	14.12	15.599
	2.441	72.7524	58.2755	47.0603	43.3866	39.2249	40.7335		3.10656	64.192	55.471	30.454	35.557	3.4751	13.742	15.153
	2.44	72.8597	57.9066	47.8967	43.9566	39.9471	41.0229		3.10842	63.297	54.862	29.572	34.853	3.48444	13.817	15.011
	2.439	72.9525	58.3456	47.2701	43.5031	39.6025	41.0144		3.11029	62.335	54.224	29.074	34.605	3.49383	14.102	15.132
	2.438	72.5461	59.2887	48.2967	43.6063	40.126	41.3315		3.11216	61.975	53.888	29.208	34.758	3.50328	14.222	15.313
	2.437	72.2575	58.5696	47.3603	43.0908	39.4499	40.4659		3.11402	62.135	53.614	29.728	34.615	3.51277	14.139	15.301
	2.436	73.3843	58.8983	48.2779	44.3673	39.7981	41.3222		3.1159	62.118	52.818	30.247	33.889	3.52232	13.901	15.012
	2.435	72.9381	58.7144	48.0586	43.6314	39.4073	41.0217		3.11777	61.943	51.855	30.387	33.191	3.53191	13.565	14.666
	2.434	72.4982	57.8879	48.2006	43.8432	39.5784	41.23		3.11965	61.911	51.325	30.261	32.838	3.54156	13.373	14.531
	2.433	72.4141	57.8415	47.4575	43.3207	39.6185	40.6982		3.12152	61.774	51.321	30.132	32.686	3.55127	13.442	14.613
	2.432	72.6394	58.3946	47.4415	43.6821	39.5836	41.2159		3.1234	61.454	51.615	30.076	32.612	3.56102	13.586	14.762
	2.431	72.7129	58.1332	47.2998	43.6049	38.8636	40.8738		3.12529	61.109	51.608	30.178	32.34	3.57083	13.617	14.809
	2.43	72.8277	58.6122	47.8894	43.6416	39.6868	41.0909		3.12717	60.772	51.151	30.531	31.895	3.5807	13.374	14.497
	2.429	72.7055	58.1735	47.4557	43.179	39.5053	40.2737		3.12906	60.413	50.799	30.832	31.659	3.59062	12.783	13.786
	2.428	72.1246	58.1576	48.3749	43.9903	39.7886	40.9279		3.13095	60.045	50.734	30.588	31.78	3.60059	12.11	13.09
	2.427	72.0966	57.8057	47.7747	43.7487	39.4085	40.5673		3.13284	59.832	50.836	30.062	32.137	3.61062	11.744	12.81
	2.426	72.3952	58.8095	47.8852	44.0715	39.9628	41.3044		3.13473	59.735	51.199	29.936	32.272	3.62071	11.825	13.004
	2.425	72.3114	58.1623	46.5706	43.2174	39.2857	40.6864		3.13663	59.754	51.606	30.098	31.974	3.63085	12.193	13.481
	2.424	72.852	58.426	47.1375	43.8587	39.5568	41.1625		3.13853	60.06	51.655	29.992	31.643	3.64105	12.587	13.963
	2.423	73.2061	57.9242	46.4325	43.553	39.1071	40.9397		3.14043	60.094	51.322	29.661	31.244	3.6513	12.722	14.126
	2.422	72.4654	58.3569	47.7764	43.7269	39.6814	40.8574		3.14233	59.306	50.676	29.528	30.824	3.66162	12.451	13.807
	2.421	71.7439	58.1639	47.0094	43.3833	39.2732	40.6925		3.14424	58.251	49.829	29.679	30.786	3.67199	12.033	13.305
	2.42	72.2174	58.0198	47.3584	44.1007	39.4532	41.0413		3.14615	57.511	49.242	29.845	30.53	3.68242	11.836	13.037
	2.419	72.6848	57.3961	46.8953	43.4334	39.3181	40.5702		3.14806	57.247	49.307	29.726	29.893	3.69291	11.869	13.089
	2.418	72.1978	57.6938	47.3865	43.6542	39.5011	40.9676		3.14997	57.412	49.67	29.396	29.896	3.70346	11.983	13.248
	2.417	71.6213	57.4521	46.9596	43.323	39.0712	40.4448		3.15188	57.504	49.586	29.178	30.226	3.71408	12.154	13.31
	2.416	71.9618	57.9212	47.2211	43.6236	39.3886	40.8279		3.1538	57.297	49.137	29.028	29.839	3.72475	12.344	13.343
	2.415	71.7554	57.4703	46.9209	43.033	39.1764	40.498		3.15572	57.017	49.033	28.761	29.108	3.73548	12.4	13.476
	2.414	71.1214	57.8632	47.2344	43.1964	39.3427	40.7344		3.15764	56.659	49.14	28.591	28.783	3.74628	12.262	13.573
	2.413	71.0368	57.71	46.8516	43.1165	38.9369	40.4891		3.15957	56.331	48.89	28.703	28.655	3.75714	12.016	13.382
	2.412	71.1291	57.5415	46.7659	43.2688	39.1432	40.9678		3.16149	56.201	48.481	29.053	28.335	3.76806	11.641	12.876
	2.411	71.2358	56.9051	46.246	42.6319	38.7839	40.5004		3.16342	56.061	48.154	29.483	28.082	3.77905	11.037	12.279
	2.41	70.6577	56.3011	46.6032	43.0901	39.1343	40.6912		3.16535	55.69	47.7	29.637	28.074	3.7901	10.387	11.773
	2.409	70.6176	56.2532	46.0118	42.8892	38.7988	40.117		3.16729	55.178	47.258	29.408	27.798	3.80121	9.984	11.422
	2.408	70.4155	57.0373	46.5341	43.1106	39.009	40.0647		3.16922	54.864	47.206	29.051	27.122	3.81239	9.857	11.303
	2.407	70.047	56.4403	45.861	43.084	38.6507	39.9157		3.17116	54.824	47.321	28.823	26.535	3.82364	10.003	11.434
	2.406	70.2846	56.166	45.7589	42.74	38.9087	39.6076		3.1731	54.779	47.076	28.844	26.161	3.83495	10.445	11.735
	2.405	70.1896	55.8727	45.5784	42.1922	38.5203	39.2356		3.17505	54.58	46.545	28.839	25.878	3.84633	10.927	12.052
	2.404	69.9766	56.0861	45.8486	42.2884	38.5259	39.6449		3.17699	54.217	46.246	28.588	25.752	3.85778	11.092	12.219
	2.403	69.4496	55.8691	45.4353	42.1936	38.0583	39.4271		3.17894	53.853	46.263	28.352	25.882	3.86929	10.949	12.168
	2.402	69.1984	55.9102	45.5428	42.2932	38.3229	39.4596		3.18089	53.717	46.335	28.199	26.153	3.88088	10.799	11.958
	2.401	69.3128	55.6748	45.3039	41.6339	38.0251	39.1323		3.18284	53.69	46.422	28.024	26.344	3.89253	10.668	11.711
	2.4	68.7867	55.5541	44.9242	41.5381	37.9601	39.369		3.1848	53.532	46.324	28.069	26.332	3.90425	10.387	11.442
	2.399	68.3605	55.2026	44.5476	41.5303	37.7328	39.0454		3.18676	53.104	45.737	28.36	26.022	3.91605	10.077	11.138
	2.398	68.338	55.6105	44.7606	41.9446	37.916	39.1595		3.18871	52.597	45.172	28.499	25.456	3.92792	9.965	11.001
	2.397	68.5933	55.324	44.0009	41.6439	37.5574	39.0308		3.19068	52.406	45.044	28.379	25.014	3.93986	10.04	11.142
	2.396	68.0681	55.3926	44.1017	41.314	37.5001	38.7985		3.19264	52.318	44.934	28.322	24.987	3.95187	10.167	11.342
	2.395	67.551	54.6455	44.3848	41.151	37.4253	38.2553		3.19461	51.979	44.886	28.448	25.057	3.96395	10.265	11.402
	2.394	67.6455	53.8877	44.137	41.2121	37.6116	38.3689		3.19658	51.816	45.187	28.483	25.121	3.97611	10.335	11.368
	2.393	67.7164	53.651	43.8835	41.0382	37.2367	38.5789		3.19855	52.11	45.243	28.288	25.524	3.98835	10.368	11.37
	2.392	67.4124	54.418	43.6569	41.3732	37.2186	38.9237		3.20052	52.476	44.665	28.029	25.852	4.00066	10.34	11.401
	2.391	67.1863	54.3019	43.8982	41.0849	36.9807	38.3964		3.2025	52.606	44.155	27.917	25.429	4.01304	10.264	11.343
	2.39	67.0884	54.3122	43.6162	41.0624	36.9935	38.4797		3.20448	52.367	44.273	28.009	24.554	4.02551	10.137	11.225
	2.389	66.6348	54.4315	43.4701	40.8755	36.9126	38.3184		3.20646	51.863	44.645	28.065	23.917	4.03805	9.988	11.144
	2.388	66.7394	53.6941	43.4455	40.8617	36.9841	38.1472		3.20845	51.461	44.614	27.978	23.557	4.05066	9.889	11.062
	2.387	67.1779	53.7415	43.1599	40.5928	37.1066	38.0011		3.21043	51.325	43.935	27.815	23.146	4.06336	9.757	10.91
	2.386	66.7697	54.3307	43.2498	40.7221	37.305	37.9767		3.21242	51.476	43.096	27.472	22.684	4.07614	9.57	10.725
	2.385	66.7527	53.9813	42.5833	40.9698	37.3813	38.0972		3.21441	51.457	42.5	26.951	22.519	4.089	9.494	10.565
	2.384	67.0595	53.7428	43.0095	41.0428	37.3884	38.4948		3.21641	50.608	41.731	26.588	22.591	4.10194	9.476	10.443
	2.383	67.0351	53.6668	43.721	40.8493	36.9582	38.4041		3.21841	49.301	40.758	26.659	22.244	4.11496	9.385	10.375
	2.382	66.8523	53.8373	43.5955	41.0768	36.8321	38.6134		3.2204	48.295	40.38	26.877	21.55	4.12807	9.333	10.353
	2.381	66.4216	53.8728	43.6178	41.2409	36.6835	38.6033		3.22241	47.779	40.545	26.633	20.974	4.14125	9.375	10.311
	2.38	66.8431	54.2343	43.9836	41.07	36.8377	38.6044		3.22441	47.59	40.415	25.992	20.095	4.15453	9.406	10.236
	2.379	67.0464	54.4796	43.7177	41.1361	37.2682	38.3922		3.22642	47.283	39.895	25.73	18.813	4.16789	9.346	10.182
	2.378	67.44	54.3135	43.7786	41.2959	37.4444	38.3809		3.22842	46.778	39.396	26.009	17.891	4.18133	9.219	10.132
	2.377	67.7007	54.5132	44.0666	41.4897	37.3761	38.7485		3.23044	46.488	39.094	26.092	17.682	4.19486	9.114	9.977
	2.376	67.9277	54.6743	44.3706	41.5149	37.4277	38.7294		3.23245	46.348	38.782	25.642	17.909	4.20848	9.076	9.549
	2.375	67.7782	54.7409	44.1621	41.4784	37.5981	38.7115		3.23447	45.983	38.164	25.147	18.055	4.22219	9.035	8.569
	2.374	67.6171	54.7049	44.1688	41.6142	37.3899	38.9393		3.23649	45.296	37.58	24.99	17.722	4.23599	8.737	7.632
	2.373	67.534	54.8253	44.5445	41.6439	37.5561	38.8247		3.23851	44.284	37.347	24.961	16.895	4.24988	8.238	8.15
	2.372	67.8602	55.1773	44.4522	41.5947	37.9051	38.9337		3.24053	43.295	37.163	24.758	15.962	4.26386	7.77	8.616
	2.371	67.9035	55.2785	44.9547	41.7391	37.9278	39.0831		3.24256	42.711	36.657	24.379	15.394	4.27793	7.258	8.28
	2.37	68.0861	55.3214	45.1082	42.0564	37.9225	39.3466		3.24459	42.196	35.636	23.969	15.109	4.29209	6.602	7.164
	2.369	68.5366	55.3193	44.8523	41.9536	37.9706	39.3823		3.24662	41.48	34.342	23.717	14.694	4.30635	5.912	6.322
	2.368	68.418	55.0645	44.9769	41.6657	37.9305	39.1794		3.24865	40.817	33.358	23.669	14.176	4.32071	5.512	6.142
	2.367	68.107	55.3163	44.8806	42.0821	38.1125	39.3944		3.25069	40.289	33.025	23.707	13.572	4.33516	5.508	6.258
	2.366	68.3727	55.296	44.6319	41.981	37.7051	39.0543		3.25273	39.834	33.07	23.752	12.766	4.34971	5.851	6.56
	2.365	68.333	55.2502	44.9273	42.1549	37.672	39.259		3.25477	39.434	32.901	23.575	11.982	4.36435	6.357	7.042
	2.364	68.6764	55.5486	44.6464	42.3448	37.6254	39.5197		3.25682	38.926	32.533	23.107	11.395	4.3791	6.782	7.52
	2.363	69.2703	55.7816	44.7071	42.1503	37.8109	39.5023		3.25886	38.193	32.141	22.57	11.026	4.39394	7.057	7.863
	2.362	69.2308	55.7528	44.8156	42.023	38.125	39.5688		3.26091	37.347	31.488	22.044	11.032	4.40889	7.31	8.166
	2.361	69.1257	56.0105	45.2647	42.1323	38.2654	39.9037		3.26296	36.345	30.663	21.534	11.232	4.42393	7.556	8.473
	2.36	69.2948	55.9104	45.5185	42.2652	38.2024	39.7521		3.26502	35.116	29.954	21.076	10.982	4.43908	7.623	8.623
	2.359	69.5173	55.5231	45.2205	42.5685	38.6454	39.8316		3.26708	33.999	29.295	20.633	10.167	4.45434	7.452	8.466
	2.358	69.8729	55.7579	45.2302	42.6321	38.43	39.8673		3.26914	33.265	28.629	20.17	9.337	4.4697	7.158	8.049
	2.357	70.3623	56.6907	45.5745	42.8055	38.8666	40.0817		3.2712	32.784	28.15	19.715	8.503	4.48516	6.806	7.586
	2.356	70.292	56.5833	46.0709	42.8551	39.1606	40.1793		3.27326	32.316	27.821	19.317	7.555	4.50074	6.45	7.252
	2.355	70.3651	57.0176	46.5598	43.1356	39.4175	40.5494		3.27533	31.756	27.246	19.015	7.032	4.51642	6.211	7.009
	2.354	70.3365	57.5353	46.5711	42.8537	39.2288	40.4096		3.2774	31.013	26.284	18.792	7.093	4.53221	6.127	6.79
	2.353	70.4146	57.6317	47.0894	43.0736	39.6287	40.4105		3.27948	29.938	24.968	18.389	7.009	4.54811	6.176	6.719
	2.352	70.9265	57.5176	46.9345	43.205	39.4086	40.2817		3.28155	28.675	23.514	17.679	6.432	4.56413	6.317	6.859
	2.351	71.0677	57.8255	47.2852	43.5528	39.5053	40.6121		3.28363	27.425	22.382	17.017	5.736	4.58026	6.476	7.074
	2.35	71.1862	58.0058	47.5533	43.263	39.5654	40.718		3.28571	26.078	21.53	16.609	5.012	4.5965	6.677	7.29
	2.349	71.9879	57.9044	47.5692	43.8712	39.948	41.1218		3.28779	24.73	20.575	16.077	4.207	4.61286	6.964	7.484
	2.348	72.0114	58.1025	47.1762	44.0773	39.8507	41.2564		3.28988	23.573	19.41	15.298	3.608	4.62933	7.223	7.579
	2.347	71.6594	58.4801	47.6245	43.9248	40.1233	41.4263		3.29197	22.41	18.105	14.549	3.219	4.64592	7.266	7.606
	2.346	72.2285	58.4204	47.7696	43.9908	39.8854	41.3598		3.29406	21.053	16.774	13.864	2.797	4.66264	7.013	7.647
	2.345	72.4846	58.9534	48.1559	44.3166	40.3096	41.6528		3.29615	19.544	15.448	13.119	2.438	4.67947	6.643	7.592
	2.344	72.1978	58.6991	47.8398	44.099	40.234	41.4699		3.29825	18.092	14.21	12.309	2.19	4.69642	6.449	7.307
	2.343	72.2697	58.7009	48.467	44.4697	40.4854	41.7754		3.30035	16.91	13.283	11.683	1.936	4.7135	6.392	6.895
	2.342	72.6626	58.9925	48.2133	44.2655	40.2295	41.6193		3.30245	15.752	12.541	11.413	1.891	4.7307	6.195	6.539
	2.341	72.9013	59.2127	48.3895	44.3515	40.5143	41.6581		3.30456	14.281	11.818	11.186	1.992	4.74803	5.862	6.286
	2.34	72.9428	58.8883	48.6285	44.2252	40.1078	41.3895		3.30666	13.236	11.46	10.955	1.94	4.76549	5.657	6.117
	2.339	73.0385	58.9986	48.5293	44.476	40.7104	41.7602		3.30878	13.724	11.775	11.186	2.011	4.78307	5.688	6.107
	2.338	72.5758	59.2098	48.2407	44.4402	40.7957	41.7691		3.31089	15.578	12.901	12.029	2.447	4.80079	5.829	6.294
	2.337	72.7057	59.3313	48.325	44.8101	40.7152	42.1536		3.313	17.852	14.638	13.181	3.02	4.81863	5.93	6.519
	2.336	72.8169	59.219	48.1799	44.3982	40.4214	41.6986		3.31512	19.919	16.445	14.419	3.744	4.83661	5.983	6.621
	2.335	72.8377	59.3174	48.3597	44.4173	40.825	41.9641		3.31724	21.734	18.226	15.506	4.641	4.85473	5.999	6.59
	2.334	73.1033	59.2593	48.4111	44.3749	40.5277	41.5485		3.31937	23.653	20.003	16.112	5.189	4.87298	5.822	6.416
	2.333	73.2374	59.244	48.9417	44.5573	40.6138	41.6931		3.32149	25.558	21.431	16.436	5.128	4.89137	5.332	6.014
	2.332	73.4586	59.0503	48.524	44.3824	40.4728	41.4712		3.32362	27.073	22.542	17.03	5.121	4.9099	4.745	5.451
	2.331	73.1102	59.242	48.5024	44.6143	40.8783	41.7552		3.32575	28.316	23.425	17.766	5.523	4.92857	4.392	5.036
	2.33	73.0612	58.9509	48.3399	44.3629	40.509	41.6554		3.32789	29.278	23.993	18.211	5.997	4.94738	4.355	4.961
	2.329	72.917	59.0771	48.3656	44.525	40.6521	41.597		3.33003	29.752	24.407	18.447	6.271	4.96633	4.545	5.089
	2.328	72.414	58.6222	48.0777	44.22	40.3137	41.1802		3.33217	29.897	24.705	18.443	6.483	4.98543	4.855	5.273
	2.327	72.2285	58.8396	48.3318	44.3556	40.655	41.722		3.33431	29.769	24.595	17.918	6.55	5.00468	5.143	5.569
	2.326	72.1664	58.7551	48.1585	44.1715	40.2442	41.6035		3.33645	29.128	23.851	17.114	6.143	5.02408	5.261	5.839
	2.325	71.9991	58.7118	48.1012	44.1977	40.6879	41.7909		3.3386	27.947	22.569	16.444	5.345	5.04363	5.17	5.765
	2.324	72.0486	58.767	47.86	44.0599	40.095	41.1116		3.34075	26.226	21.106	16.018	4.353	5.06333	4.981	5.45
	2.323	71.9749	58.3297	48.0362	44.3465	40.4631	41.2198		3.34291	23.909	19.568	15.534	3.443	5.08319	4.825	5.222
	2.322	71.7724	57.9828	47.5749	43.902	39.9305	41.2066		3.34506	21.402	17.691	14.673	3.115	5.1032	4.786	5.182
	2.321	71.4572	58.2133	47.7407	44.1346	40.1869	41.2967		3.34722	19.33	15.783	13.734	3.15	5.12337	4.879	5.274
	2.32	71.3107	58.3585	47.5301	43.7501	39.8134	40.7718		3.34939	18.068	14.798	13.174	3.004	5.1437	5.1	5.47
	2.319	71.3035	58.6449	47.5952	43.8848	40.3607	41.1491		3.35155	17.617	14.808	13.134	2.765	5.16419	5.38	5.717
	2.318	70.9796	57.8791	47.4532	43.5584	39.6494	40.6978		3.35372	17.87	15.115	13.439	2.63	5.18485	5.58	5.95
	2.317	70.8116	57.9539	47.6349	43.7753	39.9817	40.968		3.35589	18.803	15.671	13.844	2.457	5.20567	5.67	6.115
	2.316	70.8601	58.0425	47.7013	43.3775	39.5522	40.5997		3.35806	20.082	16.549	14.451	2.628	5.22666	5.732	6.19
	2.315	70.5804	58.1396	47.4423	43.8825	39.7826	40.7849		3.36024	21.386	17.691	15.275	3.576	5.24782	5.731	6.24
	2.314	70.2427	57.6946	47.0921	43.2286	39.4287	40.4588		3.36242	23.005	19.491	16.026	4.545	5.26916	5.62	6.242
	2.313	70.5968	57.7455	47.2348	43.499	39.8968	40.8954		3.3646	24.967	21.864	16.704	4.688	5.29066	5.528	6.095
	2.312	70.432	57.1541	46.6766	43.2119	39.3517	40.384		3.36679	26.884	24.053	17.514	4.669	5.31235	5.527	5.908
	2.311	70.3572	58.0291	47.4529	43.5313	39.4806	40.768		3.36897	28.753	25.63	18.385	5.214	5.33421	5.461	5.897
	2.31	70.5566	58.0075	47.1543	43.1933	39.3153	40.3923		3.37116	30.474	26.869	19.306	5.904	5.35625	5.211	5.979
	2.309	70.372	57.9626	47.0492	43.3789	39.6116	40.753		3.37336	31.765	28.26	20.431	6.476	5.37848	4.932	5.884
	2.308	70.3518	57.2183	46.6545	43.2241	39.2793	40.7171		3.37555	32.913	29.526	21.486	7.391	5.40089	4.739	5.58
	2.307	70.4854	57.797	46.9634	43.4453	39.5728	40.9091		3.37775	34.473	30.364	22.189	8.504	5.42348	4.459	5.165
	2.306	70.4473	57.4056	46.8402	43.2329	38.9877	40.441		3.37995	36.439	31.304	22.831	9.53	5.44627	4.093	4.849
	2.305	70.1752	57.8507	47.0922	43.5011	39.7839	40.7249		3.38216	38.447	32.76	23.463	10.79	5.46925	3.979	4.741
	2.304	70.2372	57.8239	47.217	43.1442	39.3944	40.4287		3.38437	40.54	34.609	23.905	12.417	5.49243	4.273	4.768
	2.303	70.4477	58.1878	47.2132	43.6214	39.6305	40.7474		3.38658	42.758	36.424	24.504	14.02	5.5158	4.76	4.934
	2.302	70.6503	57.86	47.1058	43.3272	39.3851	40.699		3.38879	44.623	37.84	25.503	15.332	5.53937	5.169	5.207
	2.301	70.8776	58.0534	47.5293	43.7298	39.8828	40.8623		3.39101	45.976	38.993	26.512	16.444	5.56314	5.298	5.421
	2.3	71.036	57.6471	47.1356	43.4232	39.8369	40.6185		3.39323	47.207	40.28	27.213	17.359	5.58712	5.176	5.434
	2.299	71.1082	58.3011	47.6763	43.8125	40.1087	40.8677		3.39545	48.338	41.714	27.659	17.93	5.61131	4.921	5.264
	2.298	71.4271	58.1689	47.5267	43.5116	39.8639	40.671		3.39767	48.869	42.74	28.12	18.272	5.63571	4.442	4.933
	2.297	71.5165	58.4186	48.2428	43.9272	40.304	41.0531		3.3999	48.774	42.902	28.674	18.575	5.66032	3.863	4.486
	2.296	71.8407	58.2273	47.785	43.7989	39.9414	40.9838		3.40213	48.714	42.56	28.886	18.829	5.68514	3.56	4.139
	2.295	71.6192	58.7655	48.3359	44.3775	40.6043	41.5071		3.40437	49.008	42.552	28.683	19.008	5.71019	3.625	4.008
	2.294	71.6876	58.3527	47.5849	44.1441	40.038	41.2726		3.4066	49.346	43.187	28.613	19.101	5.73545	3.864	4.027
	2.293	71.8401	58.9127	48.3812	44.3818	40.8129	41.7458		3.40884	49.617	43.891	28.785	18.991	5.76094	3.958	3.964
	2.292	71.8929	58.9339	48.6109	44.1399	40.2622	41.4218		3.41109	50.068	44.269	28.969	18.655	5.78666	3.987	3.796
	2.291	72.0614	59.0619	48.6424	44.4929	40.6619	41.6351		3.41333	50.535	44.649	29.133	18.429	5.81261	4.033	3.701
	2.29	72.2169	58.9185	48.2262	44.2681	40.2093	41.5061		3.41558	50.658	44.993	29.34	18.599	5.8388	3.956	3.769
	2.289	72.2364	59.037	48.5726	44.4326	40.7864	41.7548		3.41783	50.504	44.816	29.715	18.941	5.86522	3.818	3.842
	2.288	72.0849	58.5986	47.7489	44.2612	40.4678	41.3469		3.42009	50.356	44.518	30.034	19.221	5.89188	3.752	3.721
	2.287	72.001	58.9885	48.4481	44.4084	40.8276	41.746		3.42234	50.541	44.915	29.959	19.43	5.91878	3.632	3.648
	2.286	71.8209	58.571	47.6869	44.1354	40.6088	41.4208		3.4246	51.165	45.797	29.817	19.75	5.94593	3.536	3.787
	2.285	71.4552	58.6652	48.0285	44.264	40.7974	41.5822		3.42687	51.718	46.307	30.033	20.343	5.97333	3.621	3.991
	2.284	71.0806	58.2275	47.2876	44.0366	40.2955	41.1619		3.42913	51.932	46.163	30.543	20.914	6.00098	3.839	4.223
	2.283	70.7784	58.3867	48.0028	44.3223	40.653	41.5443		3.4314	52.427	45.971	31.11	21.254	6.0289	4.109	4.606
	2.282	70.371	57.7505	47.3467	43.8862	39.9708	41.17		3.43368	53.321	46.179	31.548	21.569	6.05707	4.499	5.21
	2.281	69.9935	57.7639	46.9834	44.139	40.0934	41.3534		3.43595	53.888	46.346	31.757	22.015	6.08551	5.075	5.594
	2.28	69.7974	57.3358	46.7791	43.2879	39.8901	40.7442		3.43823	54.079	46.366	31.757	22.725	6.11421	5.481	5.502
	2.279	69.3804	57.2815	46.8935	43.8842	39.865	40.8894		3.44051	54.495	46.723	31.682	23.691	6.14319	5.313	5.273
	2.278	68.3593	56.7734	45.8851	42.9982	39.3623	40.3481		3.4428	55.153	47.227	31.898	24.392	6.17244	4.761	4.995
	2.277	68.2807	56.4386	46.1036	42.9878	39.5724	40.5467		3.44508	55.546	47.551	32.536	24.451	6.20197	4.495	4.582
	2.276	67.7253	55.7016	44.7987	42.6443	38.9246	39.8377		3.44737	55.677	47.785	33.171	24.508	6.23179	4.541	4.176
	2.275	66.9888	55.2154	44.9172	42.5194	39.1707	39.9735		3.44967	55.796	47.802	33.538	24.885	6.2619	4.467	3.898
	2.274	66.4792	55.1446	44.6335	42.1243	38.4809	39.4184		3.45196	55.781	47.769	33.716	24.967	6.29229	4.306	3.745
	2.273	66.0934	54.7084	44.2504	42.1675	38.4245	39.4903		3.45426	55.78	47.842	33.739	25.017	6.32299	4.354	3.729
	2.272	65.2874	53.9113	43.3032	41.4976	38.0155	38.8068		3.45657	55.906	47.465	33.727	25.653	6.35398	4.64	3.948
	2.271	64.7766	53.8405	43.2737	41.7277	38.1113	38.8548		3.45887	55.812	46.732	33.867	26.169	6.38528	4.91	4.307
	2.27	64.5175	53.1765	42.7417	41.0038	37.3874	38.2916		3.46118	55.643	46.417	33.89	25.785	6.41689	4.916	4.343
	2.269	63.9648	52.8316	42.4788	41.159	37.5906	38.5564		3.46349	55.658	46.483	33.432	24.822	6.44882	4.704	4.014
	2.268	63.4462	52.1603	41.8916	40.4002	36.9292	37.6793		3.46581	55.476	46.453	32.861	23.97	6.48106	4.612	3.751
	2.267	62.8509	52.0156	41.6376	40.6071	37.0382	38.1744		3.46813	54.864	46.121	32.685	23.565	6.51363	4.715	3.853
	2.266	62.348	51.342	40.9223	39.9449	36.2332	37.4216		3.47045	54.096	45.749	32.77	23.504	6.54653	4.626	4.178
	2.265	62.1748	51.4768	41.2737	40.1173	36.4516	37.5225		3.47277	53.481	45.866	32.611	23.587	6.57976	4.285	4.179
	2.264	61.9296	50.885	40.6206	39.5982	35.9165	36.9755		3.4751	53.131	46.157	32.088	23.556	6.61333	4.014	3.796
	2.263	61.9347	51.1854	40.5879	39.7975	36.1801	37.1374		3.47743	53.088	45.953	31.787	23.289	6.64724	3.705	3.46
	2.262	61.6144	50.3344	39.8406	39.4582	35.6441	36.5881		3.47977	53.45	45.634	32.041	23.42	6.68151	3.157	3.147
	2.261	61.4189	50.4352	40.3338	39.5879	35.7468	36.8604		3.4821	54.156	45.834	32.504	24.123	6.71613	2.604	2.852
	2.26	61.6243	50.1966	39.8192	39.2321	35.4368	36.4264		3.48444	55.002	46.501	32.935	24.746	6.75111	2.194	2.61
	2.259	61.2972	50.5216	40.1848	39.4415	35.6987	36.8819		3.48679	55.798	47.125	33.335	25.234	6.78645	1.967	2.266
	2.258	61.4346	50.033	39.7933	39.114	35.3278	36.6385		3.48913	56.266	47.29	33.483	25.498	6.82217	1.999	1.748
	2.257	61.5151	50.6266	40.415	39.8516	35.95	36.9344		3.49148	56.32	47.317	33.319	25.391	6.85827	2.064	1.267
	2.256	62.1442	50.4051	40.0568	39.1977	35.5393	36.6657		3.49383	56.065	47.555	33.233	25.419	6.89475	1.914	1.217
	2.255	62.6053	50.897	40.7214	39.9914	36.2127	37.3109		3.49619	55.622	47.591	33.318	25.586	6.93162	1.694	1.5
	2.254	63.0331	51.0467	40.7101	39.5859	35.942	37.0233		3.49855	55.144	47.339	33.373	25.387	6.96889	1.612	1.67
	2.253	63.5298	51.8832	41.5576	40.273	36.3335	37.7369		3.50091	54.639	47.128	33.351	24.744	7.00655	1.671	1.521
	2.252	64.2471	51.8897	41.626	40.4003	36.3577	37.5829		3.50328	54.169	46.986	33.287	24.011	7.04463	1.712	1.39
	2.251	64.8772	53.0642	42.7668	41.0263	37.141	38.3012		3.50565	53.951	47.006	33.319	23.55	7.08313	1.744	1.573
	2.25	65.6497	52.9431	42.5085	41.0436	37.0706	38.2035		3.50802	54.152	47.174	33.483	23.551	7.12205	1.89	1.924
	2.249	66.2899	54.0017	43.4913	41.7284	37.852	39.098		3.51039	54.673	47.376	33.801	24.239	7.1614	2.149	2.167
	2.248	67.0224	54.5294	44.1591	41.6716	37.6939	39.0077		3.51277	55.06	47.622	34.3	25.429	7.20118	2.48	2.355
	2.247	67.7635	55.2829	44.772	42.6198	38.7298	39.6703		3.51515	55.191	47.826	34.779	26.574	7.24141	2.69	2.631
	2.246	68.6644	55.427	45.5078	42.5172	38.763	39.789		3.51754	55.481	48.127	35.118	27.626	7.28209	2.602	2.778
	2.245	69.4435	56.8396	46.2472	43.5245	39.6329	40.7761		3.51993	56.069	48.444	35.23	28.551	7.32324	2.301	2.602
	2.244	70.4118	56.966	46.7222	43.4936	39.6582	40.7271		3.52232	56.684	48.446	35.145	29.208	7.36484	2.051	2.286
	2.243	71.3359	58.1296	47.5993	44.1706	40.468	41.5058		3.52471	57.062	48.462	35.122	29.906	7.40693	1.937	2.04
	2.242	71.9796	58.7246	47.8497	44.3065	40.4817	41.579		3.52711	57.09	48.626	35.148	30.54	7.4495	1.865	1.952
	2.241	73.162	59.3636	48.8208	44.9739	41.1197	42.4293		3.52951	56.781	48.206	34.984	30.62	7.49256	1.722	1.9
	2.24	73.7369	59.8793	49.3654	45.3286	41.3142	42.3944		3.53191	56.348	47.158	34.644	30.266	7.53612	1.585	1.687
	2.239	74.3873	60.6698	49.8202	45.8869	41.8953	42.9914		3.53432	56.233	46.663	34.531	29.878	7.58019	1.558	1.44
	2.238	75.3201	60.9642	50.4959	45.7524	41.9515	42.9997		3.53673	56.452	47.152	34.604	29.694	7.62478	1.599	1.481
	2.237	76.0178	61.4118	51.101	46.5809	42.7555	43.8796		3.53915	56.439	47.696	34.27	29.786	7.6699	1.596	1.618
	2.236	76.7036	61.6324	51.4234	46.5503	42.8925	43.7385		3.54156	56.101	47.672	33.824	30.143	7.71555	1.541	1.54
	2.235	77.129	62.2995	51.844	47.2031	43.2135	44.325		3.54399	55.784	47.258	33.927	30.456	7.76175	1.459	1.361
	2.234	77.9928	62.9065	52.2817	47.126	43.3465	44.3836		3.54641	55.673	46.895	34.199	30.533	7.80851	1.377	1.299
	2.233	78.5436	63.4594	52.8248	47.6802	43.8132	45.0105		3.54884	55.888	46.842	34.208	30.768	7.85583	1.391	1.307
	2.232	79.0633	63.464	52.6808	47.5882	43.8005	44.9522		3.55127	56.201	46.895	34.223	31.017	7.90374	1.501	1.348
	2.231	79.7182	64.1016	53.5198	47.9815	44.5441	45.4821		3.5537	56.209	46.977	34.397	30.893	7.95222	1.532	1.48
	2.23	80.2272	64.2341	53.9922	48.2093	44.5257	45.4434		3.55614	56.016	47.276	34.482	30.906	8.00131	1.481	1.638
	2.229	80.4953	64.7254	54.2663	48.7243	44.9579	46.098		3.55858	56.086	47.67	34.412	31.416	8.05101	1.579	1.74
	2.228	81.2283	64.7386	54.3591	48.6846	44.8631	45.864		3.56102	56.473	47.88	34.53	31.978	8.10133	2.083	2.028
	2.227	81.5163	65.1112	54.8431	48.9486	45.2858	46.2224		3.56347	56.692	48.007	35.031	32.208	8.15228	3.175	2.915
	2.226	82.0246	65.4784	55.0641	48.8593	45.2179	46.0716		3.56592	56.63	48.211	35.52	32.188	8.20388	4.664	4.406
	2.225	82.4177	65.6154	55.4223	49.3427	45.5402	46.6517		3.56838	56.467	48.245	35.449	32.159	8.25613	5.783	5.697
	2.224	82.3898	65.5934	55.361	49.222	45.4107	46.4245		3.57083	56.191	48.034	35.001	32.359	8.30906	6.004	6.134
	2.223	82.8853	66.0873	55.8568	49.6167	46.0771	46.7991		3.57329	56.057	47.863	34.972	32.697	8.36266	6.03	6.27
	2.222	83.2453	66.5083	56.0642	49.4745	45.7396	46.807		3.57576	56.175	47.729	35.46	32.801	8.41697	6.612	6.756
	2.221	83.4257	66.6834	56.3739	50.0135	46.1953	47.2388		3.57823	56.213	47.463	35.845	32.618	8.47198	7.063	7.145
	2.22	83.8736	66.6232	56.378	49.8409	46.1581	47.1271		3.5807	56.038	47.218	35.814	32.343	8.52771	6.639	6.796
	2.219	84.4721	66.8295	56.5535	50.1301	46.6992	47.4825		3.58317	55.704	47.15	35.412	32.187	8.58419	5.818	5.961
	2.218	84.1711	67.1028	56.7338	50.0861	46.5353	47.4312		3.58565	55.43	47.084	34.943	32.2	8.64142	5.092	5.215
	2.217	84.2803	67.3409	56.9975	50.5313	46.8998	47.824		3.58813	55.362	46.811	34.703	31.975	8.69941	4.484	4.746
	2.216	84.7943	67.1028	56.7573	50.4444	46.7346	47.6327		3.59062	55.071	46.329	34.547	31.257	8.75819	4.045	4.47
	2.215	85.0221	67.752	56.93	50.5687	46.967	47.856		3.5931	54.354	45.691	34.301	30.379	8.81777	3.734	4.238
	2.214	85.125	67.6172	56.9679	50.6063	46.8286	47.7384		3.5956	53.706	45.102	34.036	29.688	8.87817	3.517	3.97
	2.213	85.2824	67.7592	57.5799	50.8419	47.1676	48.0488		3.59809	53.42	44.981	33.709	29.221	8.9394	3.477	3.728
	2.212	85.755	67.7209	57.3624	50.6099	46.8946	47.9985		3.60059	53.28	45.202	33.189	28.808	9.00148	3.564	3.637
	2.211	85.5992	67.9724	57.5333	51.0724	47.22	48.3866		3.60309	52.976	45.134	32.665	28.412	9.06442	3.561	3.564
	2.21	85.8555	67.9362	57.3536	50.7689	47.3213	48.1064		3.6056	52.73	44.924	32.412	28.443	9.12826	3.393	3.458
	2.209	85.9129	68.218	57.616	51.0087	47.6591	48.4252		3.60811	53.147	45.02	32.298	28.933	9.193	3.137	3.421
	2.208	86.3069	68.5351	57.6826	50.7921	47.2457	48.2567		3.61062	53.753	45.054	32.078	29.255	9.25866	2.912	3.393
	2.207	86.4033	68.5653	57.9424	51.2122	47.4823	48.4582		3.61314	53.566	44.661	31.943	29.267	9.32527	3.01	3.454
	2.206	86.1788	68.0384	57.7501	51.0831	47.4792	48.3624		3.61566	53.111	44.184	32.259	29.412	9.39285	3.384	3.859
	2.205	86.47	68.5426	58.1223	51.3807	47.6964	48.5287		3.61818	53.155	44.092	32.808	29.899	9.46141	3.518	4.149
	2.204	86.6399	68.5618	58.1592	51.0491	47.4962	48.2865		3.62071	53.329	44.346	33.011	30.461	9.53098	3.323	3.894
	2.203	86.7303	68.5943	58.2604	51.2729	47.859	48.4786		3.62324	53.397	44.524	32.872	30.72	9.60157	3.052	3.578
	2.202	86.6965	68.4033	58.0088	51.2437	47.7339	48.6404		3.62577	53.496	44.511	32.849	30.708	9.67323	2.942	3.484
	2.201	86.9178	68.7309	58.4731	51.55	47.9072	48.8529		3.62831	53.448	44.61	33.045	30.676	9.74596	3.146	3.313
	2.2	86.9391	68.7282	58.1717	51.4324	47.8028	48.6854		3.63085	53.23	45.067	33.243	30.627	9.81979	3.351	3.143
	2.199	87.2465	68.9266	58.5966	51.5606	48.0249	48.8019		3.63339	53.327	45.703	33.567	30.72	9.89475	3.201	3.116
	2.198	87.1976	68.873	58.28	51.5414	48.044	48.8145		3.63594	53.982	46.213	34.244	31.356	9.97087	3.047	3.055
	2.197	87.5478	69.2189	58.5348	51.6816	48.1184	48.9586		3.63849	54.722	46.574	34.922	32.089	10.0482	3.112	2.879
	2.196	87.2728	69.0722	58.3945	51.5004	47.885	48.8518		3.64105	55.149	46.661	35.175	32.196	10.1267	3.1	2.862
	2.195	87.4546	69.034	58.6482	51.7171	48.2787	48.9451		3.64361	55.4	46.455	35.15	32.107	10.2064	3.08	3.074
	2.194	87.534	69.1866	58.5773	51.5858	48.0498	48.7973		3.64617	55.587	46.415	35.061	32.309	10.2874	3.304	3.266
	2.193	87.3786	69.0506	58.6008	51.8103	48.2396	49.2336		3.64873	55.664	46.613	34.904	32.583	10.3697	3.507	3.372
	2.192	87.4396	69.1462	58.7914	51.5849	48.0878	48.9772		3.6513	55.673	46.711	34.898	32.849	10.4533	3.521	3.505
	2.191	87.8006	69.2889	58.9191	51.9243	48.4263	49.2521		3.65388	55.499	46.769	35.103	33.128	10.5383	3.427	3.508
	2.19	87.9014	69.306	58.7487	51.6598	48.4152	49.0878		3.65645	54.986	46.799	35.165	33.261	10.6247	3.243	3.163
	2.189	87.5938	69.3572	58.8688	51.9296	48.4517	49.2272		3.65903	54.546	46.622	35.011	33.102	10.7125	3.029	2.728
	2.188	87.731	69.2092	58.7372	51.8775	48.3558	49.1189		3.66162	54.649	46.51	34.78	32.703	10.8018	2.706	2.443
	2.187	87.7714	69.6054	59.0713	52.1033	48.6266	49.3351		3.66421	54.898	46.593	34.508	32.197	10.8925	2.164	2.121
	2.186	88.1559	69.6448	59.0654	51.8574	48.5236	49.0411		3.6668	54.74	46.486	34.267	31.719	10.9848	1.696	1.771
	2.185	88.0613	69.7291	59.1779	52.1337	48.5775	49.4093		3.66939	54.412	46.049	34.047	31.432	11.0787	1.611	1.621
	2.184	88.093	69.6085	59.3702	51.9462	48.43	49.2501		3.67199	54.174	45.586	33.816	31.229	11.1743	1.955	1.872
	2.183	88.0789	69.6258	59.2987	52.0446	48.6712	49.3062		3.67459	53.887	45.405	33.528	30.834	11.2714	2.813	2.875
	2.182	88.1275	69.5017	59.1622	51.8582	48.6772	49.2257		3.6772	53.654	45.439	33.359	30.42	11.3703	4.182	4.585
	2.181	88.3764	69.8038	59.4471	52.3113	48.6637	49.728		3.67981	53.678	45.553	33.666	30.382	11.4709	5.16	5.79
	2.18	88.5922	69.5703	59.2737	52.2702	48.6318	49.5496		3.68242	53.895	45.662	34.202	30.626	11.5733	5.02	5.441
	2.179	88.2783	69.7473	59.3048	52.2573	48.7925	49.599		3.68504	54.117	45.424	34.519	30.72	11.6776	4.491	4.432
	2.178	88.4616	69.6078	59.1435	52.376	48.6927	49.6714		3.68766	54.176	44.967	34.513	30.466	11.7837	4.206	3.994
	2.177	88.6499	69.9119	59.4991	52.4899	48.7858	49.7381		3.69029	54.071	44.868	34.291	30.222	11.8919	3.847	3.955
	2.176	88.7779	69.7928	59.4495	52.1248	48.5886	49.5105		3.69291	53.92	45.133	34.127	30.456	12.002	3.561	3.83
	2.175	88.8035	69.9822	59.7728	52.5238	48.8732	49.666		3.69555	53.859	45.569	33.942	31.032	12.1141	3.543	3.661
	2.174	88.6543	69.9229	59.4725	52.534	48.7127	49.6692		3.69818	54.013	46.145	33.679	31.626	12.2284	3.419	3.37
	2.173	88.7944	69.9846	59.736	52.5418	48.8583	49.8112		3.70082	54.318	46.447	33.654	32.116	12.3449	3.036	2.793
	2.172	88.6961	69.7242	59.7434	52.4816	48.8924	49.6669		3.70346	54.531	46.052	33.752	32.435	12.4636	2.821	2.61
	2.171	88.7725	70.1661	59.9927	52.7157	49.0029	49.9864		3.70611	54.554	45.402	33.723	32.634	12.5846	2.82	3.157
	2.17	89.061	70.3179	59.8665	52.6217	48.9908	49.7762		3.70876	54.541	45.362	33.859	32.799	12.708	2.66	3.446
	2.169	88.7043	70.4485	59.9637	52.7378	49.2108	49.9788		3.71142	54.609	45.899	34.348	32.967	12.8338	2.432	3.028
	2.168	89.0856	70.4771	60.0632	52.4542	48.9395	49.9775		3.71408	54.738	46.259	34.806	33.089	12.9621	2.737	2.765
	2.167	89.4243	70.5298	60.0854	52.6885	49.2731	50.0515		3.71674	54.913	46.31	35.004	33.07	13.0931	3.534	3.366
	2.166	88.8097	70.3031	59.8938	52.6717	49.1976	49.9121		3.7194	55.005	46.304	35.152	32.838	13.2267	3.982	4.377
	2.165	89.2207	70.2509	60.219	52.7739	49.2608	50.1379		3.72208	54.948	46.167	35.286	32.441	13.363	3.781	4.753
	2.164	89.207	70.476	59.9652	52.7392	49.091	50.0171		3.72475	54.977	46.076	35.255	32.184	13.5022	3.468	4.389
	2.163	89.2146	70.3533	60.2396	52.9378	49.294	50.2627		3.72743	55.224	46.292	35.063	32.172	13.6443	3.171	3.738
	2.162	89.4425	70.3836	60.2658	52.9527	49.314	50.144		3.73011	55.442	46.533	34.914	32.374	13.7895	2.824	3.188
	2.161	89.5788	70.8215	60.5132	52.8741	49.4377	50.2659		3.73279	55.381	46.538	34.961	32.965	13.9378	2.767	2.884
	2.16	89.4852	70.5824	60.3351	52.8569	49.4213	50.1779		3.73548	55.231	46.474	35.201	33.609	14.0893	2.875	2.897
	2.159	90.0388	70.7506	60.3986	53.0753	49.5486	50.2796		3.73818	55.289	46.39	35.56	33.656	14.2441	2.79	3.15
	2.158	89.7599	70.6053	60.3551	53.0124	49.4822	50.2134		3.74087	55.347	46.212	35.8	33.19	14.4024	2.748	3.321
	2.157	89.8165	70.7546	60.5418	53.1653	49.5814	50.4279		3.74357	55.162	46.038	35.594	32.754	14.5642	2.966	3.061
	2.156	89.6935	70.8532	60.2886	53.0623	49.512	50.3152		3.74628	54.898	45.944	35.077	32.629	14.7297	3.181	2.875
	2.155	89.6559	70.9965	60.2619	53.0427	49.7538	50.26		3.74899	54.698	45.984	34.887	32.839	14.899	3.166	2.868
	2.154	89.7293	70.8632	60.3766	52.9746	49.6988	50.123		3.7517	54.7	46.224	35.051	33.187	15.0722	3.158	2.687
	2.153	89.5743	70.9798	60.6552	53.1976	49.664	50.388		3.75442	54.932	46.53	35.056	33.207	15.2496	3.133	2.504
	2.152	90.0624	71.2047	60.7815	53.0681	49.6064	50.405		3.75714	55.01	46.642	34.895	32.731	15.4311	2.794	2.55
	2.151	89.5566	71.2476	61.0654	53.248	49.841	50.5775		3.75986	54.901	46.579	34.678	32.297	15.617	2.098	2.894
	2.15	90.3126	71.1238	61.0264	53.381	49.7319	50.4153		3.76259	54.876	46.435	34.444	32.247	15.8075	1.789	3.341
	2.149	90.0349	71.3337	60.9779	53.4149	49.7522	50.5205		3.76532	54.636	45.916	34.254	32.202	16.0026	2.081	3.398
	2.148	90.2222	71.0805	60.8077	53.1636	49.8633	50.4198		3.76806	54.107	45.009	33.903	31.913	16.2027	2.873	3.292
	2.147	90.1056	71.3237	60.8883	53.3339	49.9658	50.562		3.7708	53.796	44.323	33.338	31.535	16.4078	3.539	3.137
	2.146	90.3058	71.5341	60.9983	53.4748	49.9492	50.6374		3.77354	53.672	44.201	32.837	31.199	16.6181	3.787	2.872
	2.145	90.2281	71.2806	61.1471	53.4959	50.0222	50.7558		3.77629	53.284	44.226	32.625	30.847	16.8339	3.642	2.699
	2.144	90.2033	71.047	60.9931	53.4128	49.9765	50.674		3.77905	52.825	43.922	32.676	30.356	17.0554	3.323	2.734
	2.143	90.3959	71.2146	60.988	53.6354	49.937	50.7571		3.7818	52.777	43.431	32.782	29.862	17.2828	2.946	2.733
	2.142	90.3117	71.2743	61.0228	53.6137	49.9498	50.7624		3.78456	52.777	42.916	32.764	29.516	17.5164	2.741	2.797
	2.141	90.3692	71.5732	61.145	53.8161	50.061	51.042		3.78733	52.182	42.42	32.517	29.065	17.7563	2.742	3.504
	2.14	90.2695	71.546	61.0236	53.7467	50.0609	50.8806		3.7901	51.466	42.276	32.032	28.333	18.0029	2.786	4.817
	2.139	90.2729	71.4991	60.9012	53.6518	50.0401	50.8157		3.79287	51.393	42.492	31.556	27.664	18.2565	2.471	5.73
	2.138	90.2986	71.5144	60.9099	53.5439	49.9123	50.7485		3.79564	51.504	42.613	31.292	27.446	18.5173	1.944	6.151
	2.137	90.3084	71.5318	60.9718	53.5307	50.0616	50.8004		3.79843	51.082	42.483	30.969	27.51	18.7857	1.806	5.901
	2.136	90.2844	71.5961	61.0589	53.5832	50.08	50.7777		3.80121	50.455	42.324	30.629	27.484	19.0619	2.171	4.629
	2.135	90.304	71.5893	61.3099	53.8316	50.008	50.9611		3.804	50.22	42.236	30.728	27.473	19.3465	2.455	3.072
	2.134	90.4633	71.6083	61.2561	53.6735	50.088	50.973		3.80679	50.295	42.147	31.091	27.633	19.6396	3.219	2.662
	2.133	91.066	71.535	61.2058	53.7146	50.3411	51.0012		3.80959	50.207	41.987	31.267	27.658	19.9417	4.36	2.512
	2.132	90.6473	71.5221	61.1661	53.7172	50.3085	50.8817		3.81239	49.956	41.799	31.254	27.494	20.2533	5.017	2.261
	2.131	90.7086	71.8227	61.3093	53.6544	50.2235	50.7999		3.8152	49.964	41.824	31.237	27.443
	2.13	90.1299	71.8123	61.3243	53.8507	50.1398	50.8708		3.818	50.189	42.096	31.322	27.553
	2.129	90.241	71.695	61.3282	53.9441	50.3664	51.0372		3.82082	50.321	42.302	31.445	27.812
	2.128	90.3823	71.8148	61.396	53.8123	50.3373	50.9921		3.82364	50.374	42.393	31.526	28.127
	2.127	90.6516	72.0009	61.6501	53.8419	50.2165	51.0129		3.82646	50.494	42.523	31.576	28.299
	2.126	90.4942	71.6513	61.3922	53.8454	50.354	50.903		3.82928	50.76	42.619	31.556	28.465
	2.125	90.636	71.4425	61.2678	53.8122	50.4071	50.9885		3.83211	51.175	42.621	31.59	28.789
	2.124	90.4744	71.5342	61.2681	53.7518	50.3959	51.0515		3.83495	51.588	42.756	31.964	29.135
	2.123	90.6198	71.7812	61.337	53.9105	50.3618	51.0402		3.83779	51.818	43.135	32.519	29.414
	2.122	90.6083	71.6545	61.2577	53.8916	50.3135	50.9986		3.84063	51.853	43.406	32.807	29.682
	2.121	90.1646	71.6303	61.2833	53.8134	50.2953	50.9905		3.84348	51.821	43.469	32.813	30.048
	2.12	90.1921	71.9651	61.4353	53.7761	50.2846	50.8623		3.84633	51.964	43.667	32.945	30.51
	2.119	90.4357	71.9703	61.3964	53.8135	50.2818	50.9414		3.84918	52.358	43.842	33.34	30.825
	2.118	90.5153	71.7648	61.3835	53.8719	50.299	50.9227		3.85204	52.735	43.727	33.762	30.97
	2.117	90.4286	71.8137	61.425	53.8078	50.3183	50.8881		3.85491	52.933	43.584	34.139	31.095
	2.116	90.3563	71.687	61.4742	53.7986	50.3538	50.9214		3.85778	53.103	43.67	34.377	31.086
	2.115	90.6425	71.7004	61.3686	53.7933	50.3032	50.9309		3.86065	53.427	44.057	34.325	31.145
	2.114	90.5078	71.9473	61.4078	53.8143	50.2945	51.0074		3.86352	53.857	44.514	34.173	31.621
	2.113	90.6263	71.8408	61.4544	53.9594	50.2164	51.0697		3.86641	54.185	44.659	34.137	32.196
	2.112	90.2946	71.85	61.4082	53.91	50.3224	50.9849		3.86929	54.175	44.593	34.093	32.444
	2.111	90.4273	71.9557	61.506	53.7982	50.398	50.8898		3.87218	53.658	44.525	33.803	32.277
	2.11	90.4677	71.9059	61.5293	53.8355	50.4098	50.9477		3.87508	53.01	44.401	33.364	31.783
	2.109	90.5515	71.8969	61.5843	54.0325	50.3011	51.0579		3.87797	52.809	44.186	33.072	31.3
	2.108	90.4585	71.6041	61.3487	54.0539	50.3958	50.9499		3.88088	52.912	43.851	32.968	31.171
	2.107	90.1194	71.5572	61.2664	53.9238	50.4224	50.9685		3.88378	52.979	43.58	32.934	31.322
	2.106	90.1941	71.8895	61.669	53.8893	50.4621	51.0824		3.88669	52.952	43.66	32.956	31.317
	2.105	90.1456	71.8423	61.5411	53.8136	50.3284	51.0486		3.88961	52.665	43.85	33.098	31.026
	2.104	90.4267	71.7173	61.3978	53.909	50.5047	51.0053		3.89253	52.237	43.837	33.353	30.722
	2.103	90.7623	71.665	61.3989	53.9112	50.373	50.9983		3.89545	52.003	43.618	33.574	30.432
	2.102	90.2952	71.7307	61.4912	53.8997	50.4277	51.0528		3.89838	51.995	43.202	33.485	30.143
	2.101	90.4977	71.8472	61.5535	53.9533	50.3517	50.9701		3.90132	52.143	42.856	33.073	30.158
	2.1	90.3488	72.0476	61.7119	53.9422	50.3476	51.0647		3.90425	52.239	42.766	32.642	30.513
	2.099	90.3355	71.8919	61.6345	53.8022	50.3627	51.0145		3.9072	52.199	42.768	32.287	30.731
	2.098	90.3873	71.7444	61.395	53.8715	50.562	50.9615		3.91014	52.142	42.744	32.075	30.542
	2.097	90.4733	71.682	61.3983	54.0126	50.4712	51.0519		3.91309	51.905	42.53	32.098	30.229
	2.096	90.4942	71.6974	61.4738	53.9682	50.4374	51.0303		3.91605	51.445	42.278	32.166	30.032
	2.095	90.4256	71.9252	61.3847	53.8711	50.3902	50.9775		3.91901	51.103	42.384	32.171	29.787
	2.094	90.6164	71.7821	61.4356	53.9294	50.5009	51.0284		3.92197	51.111	42.66	32.182	29.515
	2.093	90.4991	71.6221	61.5504	53.9517	50.4752	51.0122		3.92494	51.426	42.766	32.196	29.624
	2.092	90.2734	71.6988	61.6171	54.0129	50.6548	51.0631		3.92792	51.858	42.834	32.199	30.136
	2.091	90.4427	71.8962	61.4797	53.9708	50.6064	50.9817		3.9309	52.126	43.032	32.127	30.476
	2.09	90.4941	71.9778	61.6474	53.9403	50.4942	51.0576		3.93388	52.086	43.191	31.937	30.301
	2.089	90.3682	71.8544	61.6112	53.9336	50.3991	50.9945		3.93686	51.95	43.121	32.02	29.958
	2.088	90.4908	72.0873	61.6623	53.9933	50.481	51.0432		3.93986	51.848	42.91	32.576	29.928
	2.087	90.3259	72.0644	61.6079	53.9313	50.3553	51.0138		3.94285	51.625	42.598	32.961	30.173
	2.086	90.5401	72.0859	61.6969	54.1217	50.5571	51.1619		3.94585	51.431	42.249	32.844	30.517
	2.085	90.4401	71.9211	61.5465	54.0566	50.4629	51.1519		3.94886	51.497	42.126	32.551	30.865
	2.084	90.3314	71.8019	61.5128	53.9963	50.5227	51.0461		3.95187	51.505	42.223	32.269	30.831
	2.083	90.2777	71.8226	61.6029	54.0355	50.4492	51.0536		3.95488	51.398	42.417	32.143	30.388
	2.082	90.171	71.9175	61.7192	54.1487	50.5391	51.1892		3.9579	51.473	42.62	32.266	30.028
	2.081	90.1515	71.9333	61.5544	54.0516	50.5217	51.0094		3.96092	51.357	42.613	32.364	29.858
	2.08	90.2812	71.9477	61.6944	54.026	50.5915	51.0149		3.96395	50.842	42.47	32.172	29.809
	2.079	90.433	71.9564	61.6695	54.0039	50.5507	51.0277		3.96699	50.54	42.33	31.932	29.986
	2.078	90.2898	71.9339	61.7356	54.079	50.6002	51.0568		3.97002	50.749	42.133	31.928	30.315
	2.077	90.2531	71.8565	61.7174	54.0688	50.3937	51.0389		3.97307	51.179	42.1	31.954	30.696
	2.076	90.3184	71.9408	61.7944	54.1647	50.4928	51.1418		3.97611	51.502	42.306	32.004	30.996
	2.075	90.3371	71.8879	61.6887	54.007	50.4393	51.002		3.97916	51.548	42.333	32.284	30.909
	2.074	90.3219	71.8846	61.712	53.9812	50.5622	51.0175		3.98222	51.409	42.089	32.563	30.604
	2.073	90.2667	71.8888	61.657	54.0487	50.5204	51.0448		3.98528	51.255	41.974	32.676	30.62
	2.072	90.2198	72.0829	61.6011	54.1075	50.626	51.0914		3.98835	51.082	42.097	32.703	30.894
	2.071	90.1337	72.0421	61.6972	54.0408	50.589	50.9822		3.99142	50.866	42.153	32.558	30.985
	2.07	90.1412	71.9459	61.7546	54.1865	50.7148	51.0916		3.99449	50.721	42.111	32.26	30.794
	2.069	90.2045	71.9162	61.5935	54.1561	50.5191	51.0452		3.99757	50.705	42.201	31.994	30.52
	2.068	90.2012	72.1047	61.7578	54.206	50.6506	51.1584		4.00066	50.657	42.407	31.863	30.46
	2.067	90.3525	72.1176	61.8665	54.0919	50.5175	50.9992		4.00375	50.608	42.506	31.959	30.596
	2.066	90.2926	72.1502	61.767	54.1576	50.5614	51.1487		4.00684	50.741	42.405	32.217	30.635
	2.065	90.3512	72.1607	61.7252	54.1379	50.5558	51.0438		4.00994	50.781	42.262	32.354	30.671
	2.064	90.4129	72.2217	61.8315	54.1313	50.5974	51.1191		4.01304	50.561	42.1	32.291	30.841
	2.063	90.3244	72.171	61.8602	54.1547	50.4994	51.0395		4.01615	50.405	41.692	32.306	30.872
	2.062	90.3051	72.1049	61.8211	54.2437	50.7273	51.139		4.01926	50.255	41.206	32.496	30.555
	2.061	90.3282	72.1482	61.72	54.1908	50.671	51.1305		4.02238	49.888	41.018	32.465	30.072
	2.06	90.4017	72.1138	61.8594	54.2973	50.7383	51.2404		4.02551	49.643	41.037	32.159	29.834
	2.059	90.2645	72.1602	61.9391	54.2844	50.6381	51.1417		4.02863	49.679	41.133	31.969	29.94
	2.058	90.2238	72.0209	61.8388	54.3208	50.7841	51.1382		4.03177	49.705	41.456	31.891	30.119
	2.057	90.3367	72.112	61.8441	54.3205	50.6929	51.1232		4.0349	49.767	41.845	31.798	30.264
	2.056	90.2428	72.2149	61.9412	54.3317	50.7277	51.1904		4.03805	50.042	41.983	31.782	30.415
	2.055	90.2092	72.2411	61.9236	54.2451	50.6671	51.1416		4.04119	50.39	41.997	31.831	30.48
	2.054	90.277	72.231	61.9225	54.2932	50.6872	51.1807		4.04435	50.539	41.993	31.824	30.299
	2.053	90.3055	72.2112	61.9531	54.279	50.6617	51.0986		4.0475	50.464	41.772	31.769	30.021
	2.052	90.3559	72.1879	62	54.3829	50.7639	51.1942		4.05066	50.412	41.423	31.713	29.981
	2.051	90.3128	72.2668	61.8968	54.253	50.7448	51.1715		4.05383	50.353	41.283	31.583	30.079
	2.05	90.2836	72.3373	61.9695	54.4647	50.8314	51.3629		4.057	50.271	41.431	31.521	30.036
	2.049	90.394	72.3538	62.047	54.3934	50.7486	51.1833		4.06018	50.31	41.611	31.649	29.893
	2.048	90.3984	72.2643	62.0008	54.4094	50.8297	51.1916		4.06336	50.232	41.574	31.783	29.828
	2.047	90.4951	72.3535	61.9421	54.327	50.7774	51.1698		4.06655	49.91	41.249	31.801	29.908
	2.046	90.5151	72.2621	62.0731	54.3697	50.9532	51.2989		4.06974	49.664	40.77	31.637	29.948
	2.045	90.4308	72.2883	62.1401	54.2833	50.7405	51.128		4.07294	49.757	40.623	31.328	29.785
	2.044	90.5402	72.3222	62.0522	54.4633	50.8168	51.2142		4.07614	50.03	41.065	31.09	29.669
	2.043	90.5987	72.3412	62.0622	54.4946	50.7313	51.2371		4.07935	50.086	41.569	30.975	29.866
	2.042	90.5645	72.4339	62.1523	54.5331	50.9419	51.3216		4.08256	49.91	41.609	30.856	30.194
	2.041	90.5529	72.4244	62.1172	54.3885	50.8945	51.3074		4.08578	49.847	41.395	30.869	30.3
	2.04	90.505	72.3347	62.0902	54.5865	50.9607	51.4248		4.089	49.96	41.308	31.304	30.204
	2.039	90.4084	72.3942	62.134	54.3558	50.7427	51.2695		4.09223	49.96	41.144	31.818	30.045
	2.038	90.4011	72.4023	62.2472	54.5057	50.9717	51.3253		4.09546	49.853	40.775	31.722	29.842
	2.037	90.5304	72.4394	62.15	54.5764	50.8738	51.3241		4.0987	49.873	40.697	31.27	29.82
	2.036	90.5558	72.5496	62.2071	54.5413	50.9448	51.4117		4.10194	49.924	41.017	31.205	29.924
	2.035	90.6392	72.4801	62.1591	54.5135	50.824	51.2702		4.10519	49.961	41.237	31.438	29.876
	2.034	90.5297	72.4947	62.2514	54.5443	50.9087	51.3391		4.10844	50.087	41.207	31.51	29.875
	2.033	90.4213	72.4064	62.1141	54.4307	50.9309	51.2644		4.1117	50.047	41.183	31.398	29.977
	2.032	90.514	72.5613	62.1757	54.5004	50.9438	51.3371		4.11496	49.758	41.193	31.197	29.945
	2.031	90.4762	72.4128	62.1213	54.4991	50.8927	51.2605		4.11823	49.713	41.177	31.011	29.846
	2.03	90.4656	72.5628	62.2862	54.6274	51.054	51.362		4.1215	50.041	41.318	30.983	29.822
	2.029	90.5979	72.4117	62.1911	54.5317	50.8529	51.2305		4.12478	50.357	41.564	31.129	29.813
	2.028	90.5308	72.4853	62.1968	54.5197	50.9534	51.3061		4.12807	50.507	41.543	31.316	29.815
	2.027	90.4163	72.4733	62.0591	54.5026	50.9087	51.3171		4.13135	50.493	41.227	31.398	29.925
	2.026	90.4433	72.5054	62.2639	54.5804	51.01	51.3132		4.13465	50.251	41	31.366	30.079
	2.025	90.4538	72.454	62.2409	54.5419	50.8862	51.2629		4.13795	49.944	41.024	31.227	30.093
	2.024	90.4456	72.5803	62.2115	54.6725	51.0072	51.3591		4.14125	49.94	41.014	31.079	30.017
	2.023	90.4356	72.502	62.1925	54.5821	50.9144	51.2988		4.14456	50.128	40.839	31.122	30.054
	2.022	90.3811	72.5073	62.2859	54.613	50.9457	51.2896		4.14788	50.124	40.772	31.228	30.14
	2.021	90.4287	72.544	62.3129	54.6215	50.9336	51.275		4.1512	49.996	40.904	31.11	30.088
	2.02	90.4416	72.5922	62.2614	54.6575	51.0442	51.3671		4.15453	49.906	41.062	30.868	29.996
	2.019	90.4595	72.4764	62.1613	54.5993	50.8739	51.293		4.15786	49.901	41.157	30.781	30.067
	2.018	90.4794	72.5608	62.2244	54.706	50.9962	51.3798		4.1612	50.146	41.106	30.885	30.246
	2.017	90.458	72.4648	62.1906	54.5778	50.8737	51.2999		4.16454	50.511	40.932	31.05	30.332
	2.016	90.4016	72.4714	62.1976	54.6502	50.9568	51.3437		4.16789	50.528	40.856	31.141	30.326
	2.015	90.4215	72.4944	62.3286	54.5879	50.9322	51.2823		4.17124	50.263	40.946	31.124	30.222
	2.014	90.3701	72.5663	62.3078	54.6155	50.9993	51.3093		4.1746	50.279	41.069	31.182	30.084
	2.013	90.3804	72.5774	62.3259	54.5599	50.8838	51.2845		4.17796	50.517	41.066	31.318	30.168
	2.012	90.3748	72.5286	62.267	54.6771	51.0259	51.3392		4.18133	50.531	41.004	31.324	30.335
	2.011	90.4378	72.5782	62.251	54.5941	50.9067	51.2991		4.18471	50.392	41.109	31.333	30.354
	2.01	90.4861	72.5171	62.2549	54.6645	51.014	51.3046		4.18809	50.288	41.336	31.47	30.444
	2.009	90.3705	72.4714	62.2633	54.5923	50.8582	51.1927		4.19147	50.221	41.535	31.525	30.814
	2.008	90.3327	72.6064	62.2544	54.6622	50.9711	51.3018		4.19486	50.406	41.78	31.494	31.289
	2.007	90.4036	72.5877	62.3259	54.6328	50.9411	51.2719		4.19826	50.901	42.115	31.456	31.547
	2.006	90.3531	72.531	62.2527	54.7254	50.9767	51.3214		4.20166	51.109	42.405	31.158	31.738
	2.005	90.3101	72.4819	62.2176	54.6092	50.8389	51.2658		4.20507	50.541	42.528	30.624	32.11
	2.004	90.2922	72.5308	62.2231	54.6636	50.9527	51.3308		4.20848	49.436	42.365	30.574	32.084
	2.003	90.2641	72.5877	62.2002	54.5842	50.8913	51.1947		4.2119	48.3	42.157	31.295	31.426
	2.002	90.2142	72.5617	62.3086	54.6989	50.979	51.2668		4.21533	47.462	42.478	32.02	31.01
	2.001	90.202	72.5908	62.2319	54.6519	50.8539	51.2168		4.21876	46.712	42.879	31.826	31.036
	2	90.2349	72.5505	62.2638	54.6559	50.9913	51.2717		4.22219	46.825	42.883	30.678	31.304
	1.999	90.2423	72.5861	62.231	54.6019	50.8638	51.2103		4.22563	50.152	43.488	29.704	32.011
	1.998	90.2291	72.5225	62.2567	54.6338	50.9158	51.2834		4.22908	54.889	44.679	30.102	31.999
	1.997	90.2299	72.5118	62.3384	54.5958	50.8575	51.1847		4.23253	55.608	43.912	31.558	30.881
	1.996	90.2222	72.6762	62.3884	54.7126	50.8831	51.2711		4.23599	52.986	40.849	33.098	30.06
	1.995	90.1829	72.5594	62.2177	54.6226	50.8774	51.1824		4.23945	50.493	39.909	34.012	30.55
	1.994	90.1299	72.5817	62.291	54.6866	50.982	51.2639		4.24292	49.196	41.647	34.102	32.246
	1.993	90.1368	72.5809	62.2457	54.5956	50.8387	51.1859		4.2464	48.551	42.165	33.189	32.616
	1.992	90.2137	72.573	62.2477	54.7162	50.9308	51.2606		4.24988	47.866	41.569	31.819	31.135
	1.991	90.1892	72.4558	62.2588	54.6377	50.8959	51.1058		4.25336	47.78	41.089	31.221	29.848
	1.99	90.0985	72.6061	62.2544	54.7599	50.9666	51.2669		4.25686	48.294	40.871	31.191	29.711
	1.989	90.0787	72.5585	62.2545	54.6511	50.8209	51.1826		4.26035	48.709	40.843	30.605	30.241
	1.988	90.0971	72.6215	62.2423	54.6324	50.8934	51.1803		4.26386	48.395	40.947	29.403	30.796
	1.987	90.1197	72.5455	62.1974	54.6529	50.8649	51.1383		4.26737	47.063	41.277	29.458	31.112
	1.986	90.0567	72.5002	62.2029	54.7137	50.9246	51.2066		4.27088	46.129	42.251	30.365	30.975
	1.985	90.0404	72.5487	62.2971	54.6456	50.8667	51.1268		4.2744	46.517	43.717	29.497	30.007
	1.984	90.0649	72.615	62.2465	54.7281	50.9223	51.2144		4.27793	47.292	44.392	28.136	29.354
	1.983	90.0405	72.5578	62.1886	54.6377	50.8552	51.1323		4.28146	47.802	43.836	28.141	30.67
	1.982	90.0226	72.588	62.2448	54.7267	50.8945	51.2035		4.285	47.701	43.074	28.853	32.879
	1.981	90.0473	72.5674	62.2386	54.6926	50.8714	51.1834		4.28854	47.45	42.808	29.308	32.691
	1.98	90.0108	72.5572	62.2311	54.7264	50.9155	51.2143		4.29209	47.631	42.492	28.877	30.329
	1.979	89.9927	72.5475	62.2106	54.6581	50.8613	51.1207		4.29565	46.857	40.885	27.606	28.547
	1.978	90.0029	72.6161	62.3001	54.7091	50.9334	51.1515		4.29921	45.525	38.863	27.359	27.703
	1.977	90.0485	72.5876	62.2263	54.6582	50.8537	51.114		4.30278	44.662	38.066	28.047	26.541
	1.976	89.9753	72.5801	62.2968	54.717	50.9162	51.1439		4.30635	43.953	37.686	27.994	24.597
	1.975	89.9202	72.5869	62.2347	54.6584	50.845	51.1056		4.30993	43.75	36.94	27.249	23.119
	1.974	89.9349	72.6367	62.3001	54.7169	50.9181	51.1548		4.31352	43.895	36.392	26.509	22.855
	1.973	89.9747	72.5999	62.239	54.7314	50.871	51.1461		4.31711	43.73	35.866	25.95	22.693
	1.972	89.9382	72.6608	62.3017	54.712	50.9192	51.1655		4.32071	43.153	34.96	25.611	22.113
	1.971	90.0003	72.6493	62.2487	54.6778	50.8572	51.0962		4.32431	41.894	33.949	25.294	21.538
	1.97	90.0064	72.6202	62.2896	54.7054	50.9196	51.1657		4.32792	40.492	33.48	24.738	20.852
	1.969	89.9759	72.6055	62.2422	54.7075	50.8677	51.0907		4.33154	40.001	33.544	24.114	19.869
	1.968	89.9271	72.6318	62.2924	54.7369	50.9196	51.1589		4.33516	40.214	33.507	23.728	19.253
	1.967	89.8834	72.6207	62.2768	54.7073	50.8815	51.0633		4.33879	40.482	33.242	23.426	19.345
	1.966	89.8973	72.6616	62.3119	54.7459	50.9194	51.1314		4.34242	40.602	32.901	23.113	19.676
	1.965	89.9397	72.6482	62.2665	54.7159	50.8797	51.0987		4.34606	40.51	32.638	22.962	19.934
	1.964	89.9244	72.6973	62.3092	54.7773	50.9237	51.1775		4.34971	40.339	32.666	23.099	20.09
	1.963	89.8985	72.7356	62.295	54.7579	50.9126	51.1189		4.35336	40.39	32.896	23.525	20.234
	1.962	89.8996	72.7126	62.3501	54.7715	50.9324	51.1261		4.35702	40.989	33.237	24.072	20.744
	1.961	89.9176	72.7254	62.2765	54.7391	50.8816	51.0884		4.36068	41.966	33.71	24.451	21.712
	1.96	89.9152	72.6601	62.3231	54.7748	50.941	51.1271		4.36435	42.51	34.08	24.629	22.616
	1.959	89.871	72.6864	62.2859	54.7206	50.8854	51.0526		4.36803	42.46	34.272	24.958	23.125
	1.958	89.8612	72.6966	62.3389	54.8135	50.9279	51.1585		4.37171	42.489	34.708	25.584	23.465
	1.957	89.8885	72.7049	62.2935	54.7941	50.9189	51.104		4.3754	42.801	35.327	26.212	23.774
	1.956	89.8813	72.7392	62.3251	54.83	50.9539	51.1396		4.3791	43.206	35.576	26.443	23.909
	1.955	89.8915	72.7458	62.359	54.7799	50.9173	51.124		4.3828	43.744	35.609	26.202	23.995
	1.954	89.8881	72.7467	62.3302	54.8152	50.9161	51.1645		4.38651	44.449	35.82	25.955	24.35
	1.953	89.8471	72.7326	62.3166	54.7726	50.9103	51.0944		4.39022	45.065	36.037	26.067	24.842
	1.952	89.7949	72.7723	62.393	54.8198	50.9719	51.1315		4.39394	45.22	36.119	26.442	25.315
	1.951	89.8089	72.7421	62.3533	54.8117	50.9593	51.0965		4.39767	45.036	36.277	26.834	25.988
	1.95	89.7775	72.7503	62.357	54.8322	50.9552	51.1228		4.4014	45.077	36.59	27.048	26.745
	1.949	89.8091	72.7466	62.3009	54.8246	50.9072	51.1108		4.40514	45.381	36.964	27.115	27.24
	1.948	89.7765	72.7822	62.3865	54.8735	50.9847	51.1467		4.40889	45.532	37.416	27.118	27.395
	1.947	89.7755	72.8127	62.3658	54.8501	50.9585	51.1094		4.41264	45.602	37.833	27.079	27.404
	1.946	89.8087	72.8171	62.3431	54.9106	50.9877	51.1721		4.4164	45.918	37.899	27.25	27.522
	1.945	89.7707	72.8137	62.3575	54.8062	50.9555	51.0826		4.42016	46.326	37.645	27.733	27.726
	1.944	89.7019	72.8437	62.4046	54.887	51.0012	51.1654		4.42393	46.649	37.503	28.152	27.923
	1.943	89.7449	72.8412	62.3584	54.8297	50.9694	51.081		4.42771	46.925	37.699	28.305	28.113
	1.942	89.7318	72.885	62.4144	54.8787	51.0432	51.1312		4.4315	47.03	38.022	28.389	28.271
	1.941	89.7945	72.827	62.3403	54.8385	50.9604	51.0693		4.43529	46.918	38.202	28.474	28.436
	1.94	89.8288	72.8647	62.4545	54.8831	51.0123	51.1521		4.43908	46.683	38.177	28.563	28.607
	1.939	89.7886	72.8107	62.3985	54.8494	51.0064	51.1116		4.44289	46.444	37.949	28.637	28.698
	1.938	89.7447	72.9149	62.4302	54.9514	51.0209	51.1726		4.4467	46.264	37.593	28.452	28.563
	1.937	89.6616	72.8048	62.414	54.8827	50.9874	51.1024		4.45052	45.982	37.348	28.006	28.029
	1.936	89.7206	72.864	62.464	54.9575	51.0572	51.1525		4.45434	45.543	37.273	27.554	27.228
	1.935	89.7038	72.9339	62.4508	54.8998	51.0013	51.1121		4.45817	45.032	37.11	27.073	26.509
	1.934	89.7648	72.9335	62.4429	54.9725	51.0329	51.1704		4.46201	44.51	36.728	26.537	25.892
	1.933	89.7626	72.9249	62.4316	54.9267	51.0146	51.1109		4.46585	44.083	36.351	26.18	25.409
	1.932	89.784	72.9784	62.5366	54.9951	51.099	51.1857		4.4697	43.688	36.051	26.116	25.322
	1.931	89.8262	72.9219	62.4701	54.9486	51.0888	51.176		4.47356	43.27	35.551	26.19	25.326
	1.93	89.7166	72.9479	62.517	55.0461	51.1126	51.2372		4.47742	42.956	34.995	26.154	24.958
	1.929	89.7253	72.9064	62.4842	55.0248	51.0925	51.2095		4.48129	42.634	34.766	25.921	24.402
	1.928	89.7641	72.9814	62.5848	55.0629	51.1335	51.2696		4.48516	42.115	34.713	25.607	24.016
	1.927	89.7518	72.9942	62.5156	55.0312	51.1406	51.2283		4.48905	41.56	34.654	25.298	23.899
	1.926	89.7144	73.0818	62.5892	55.1248	51.1495	51.2758		4.49294	41.224	34.559	25.068	23.802
	1.925	89.7699	73.1399	62.6093	55.0393	51.1719	51.2161		4.49683	41.135	34.228	24.934	23.387
	1.924	89.8039	72.9921	62.6274	55.1092	51.2561	51.281		4.50074	41.151	33.708	24.807	22.834
	1.923	89.7676	72.9631	62.5618	55.1349	51.1917	51.292		4.50465	41.167	33.335	24.615	22.611
	1.922	89.8523	73.0982	62.6526	55.1819	51.2194	51.3392		4.50857	41.196	33.273	24.43	22.787
	1.921	89.921	73.114	62.6588	55.1274	51.2163	51.2448		4.51249	41.301	33.47	24.384	22.995
	1.92	89.7725	73.1331	62.7004	55.1774	51.3157	51.3639		4.51642	41.422	33.661	24.369	22.979
	1.919	89.841	73.1621	62.6974	55.1475	51.2961	51.3245		4.52036	41.385	33.576	24.252	22.844
	1.918	89.8968	73.1929	62.7392	55.2705	51.3427	51.4072		4.5243	41.217	33.351	24.058	22.668
	1.917	89.9791	73.1748	62.6915	55.203	51.3249	51.36		4.52825	41.065	33.209	23.846	22.487
	1.916	89.9556	73.2932	62.7762	55.2951	51.3821	51.4053		4.53221	40.946	33.196	23.931	22.466
	1.915	89.881	73.1872	62.7497	55.2726	51.3306	51.3797		4.53618	40.872	33.258	24.399	22.573
	1.914	89.8372	73.1785	62.7851	55.3137	51.463	51.4955		4.54015	41.009	33.27	24.796	22.661
	1.913	89.9233	73.1883	62.7528	55.2987	51.4107	51.4403		4.54413	41.362	33.359	24.78	22.717
	1.912	89.8659	73.2942	62.8381	55.34	51.3952	51.4894		4.54811	41.593	33.623	24.384	22.736
	1.911	89.8867	73.2118	62.7419	55.311	51.4045	51.4413		4.55211	41.643	33.81	23.989	22.806
	1.91	89.8772	73.2294	62.8044	55.3537	51.5007	51.5055		4.55611	41.755	33.906	23.988	23.085
	1.909	89.9663	73.2017	62.7176	55.3424	51.4796	51.5136		4.56011	41.909	34.167	24.281	23.378
	1.908	89.9478	73.2525	62.7696	55.4197	51.5514	51.6048		4.56413	42	34.395	24.551	23.294
	1.907	89.948	73.2653	62.7572	55.3645	51.5069	51.597		4.56815	42.074	34.192	24.632	22.909
	1.906	89.7471	73.351	62.7969	55.3992	51.5164	51.6897		4.57218	42.189	33.838	24.577	22.645
	1.905	89.6419	73.31	62.7179	55.3798	51.573	51.6667		4.57621	42.288	33.796	24.55	22.75
	1.904	89.7203	73.3433	62.7571	55.4432	51.6345	51.6735		4.58026	42.276	33.912	24.678	23.169
	1.903	89.7217	73.2636	62.7991	55.3756	51.6559	51.6028		4.58431	42.182	34.031	24.981	23.592
	1.902	89.5949	73.305	62.7771	55.3655	51.6853	51.645		4.58836	42.247	34.39	25.376	23.912
	1.901	89.7025	73.2551	62.6755	55.3136	51.5975	51.5865		4.59243	42.645	34.877	25.763	24.286
	1.9	89.6024	73.2038	62.7007	55.3961	51.636	51.6908		4.5965	43.165	35.014	26.064	24.699
	1.899	89.6827	73.2098	62.6691	55.3785	51.6593	51.6736		4.60058	43.55	34.853	26.131	24.992
	1.898	89.6457	73.2527	62.7139	55.4419	51.679	51.7216		4.60466	43.787	34.879	26.018	25.191
	1.897	89.5422	73.2841	62.645	55.4111	51.6311	51.732		4.60876	43.924	35.206	26.16	25.55
	1.896	89.4534	73.2888	62.6807	55.4577	51.6556	51.8202		4.61286	43.945	35.574	26.66	26.161
	1.895	89.3547	73.2586	62.7083	55.3981	51.7258	51.7983		4.61696	43.921	35.809	26.97	26.762
	1.894	89.3636	73.2986	62.7606	55.397	51.7322	51.8379		4.62108	44.178	35.947	26.767	27.005
	1.893	89.3447	73.2617	62.7438	55.3601	51.6945	51.7779		4.6252	44.647	35.936	26.329	26.907
	1.892	89.3403	73.2666	62.7232	55.3967	51.7554	51.8316		4.62933	44.761	35.774	26.144	26.816
	1.891	89.4086	73.2285	62.736	55.4203	51.7383	51.86		4.63347	44.479	35.678	26.413	26.835
	1.89	89.2585	73.2509	62.7605	55.4589	51.768	51.9435		4.63761	44.314	35.593	26.711	26.816
	1.889	89.2844	73.2385	62.7511	55.4212	51.7719	51.9382		4.64176	44.402	35.4	26.715	26.709
	1.888	89.2335	73.2359	62.7562	55.4528	51.7632	51.9872		4.64592	44.427	35.313	26.744	26.632
	1.887	89.2803	73.2665	62.7348	55.4355	51.7762	51.9734		4.65009	44.303	35.288	26.83	26.608
	1.886	89.3509	73.2789	62.7954	55.4759	51.8411	52.0625		4.65426	44.22	35.122	26.603	26.5
	1.885	89.2773	73.3313	62.8753	55.4866	51.8382	52.0919		4.65845	44.188	35.061	26.234	26.356
	1.884	89.2836	73.3464	62.9252	55.5464	51.8764	52.1436		4.66264	43.98	35.286	26.039	26.219
	1.883	89.2953	73.413	62.8906	55.5106	51.9089	52.1417		4.66683	43.565	35.498	25.894	26.084
	1.882	89.3686	73.3985	62.9107	55.503	51.9619	52.1854		4.67104	43.348	35.414	25.801	26
	1.881	89.2692	73.4183	62.9223	55.5144	51.9938	52.218		4.67525	43.388	35.036	25.885	25.828
	1.88	89.3299	73.4109	62.9741	55.5624	52.0563	52.2842		4.67947	43.186	34.603	25.939	25.542
	1.879	89.4131	73.4462	63.0351	55.5785	52.0918	52.3281		4.6837	42.693	34.39	25.69	25.316
	1.878	89.5402	73.515	63.0957	55.6078	52.1527	52.4134		4.68793	42.329	34.294	25.31	25.234
	1.877	89.5457	73.5127	63.1663	55.5927	52.2369	52.4256		4.69217	42.274	34.064	25.134	25.225
	1.876	89.58	73.5164	63.2496	55.6471	52.2288	52.4889		4.69642	42.342	33.736	25.012	25.087
	1.875	89.674	73.5583	63.2538	55.6715	52.2131	52.5131		4.70068	42.257	33.534	24.726	24.873
	1.874	89.6657	73.5736	63.3343	55.7243	52.2768	52.5826		4.70495	42.207	33.57	24.476	24.806
	1.873	89.7307	73.6275	63.3891	55.7639	52.3578	52.6498		4.70922	42.323	33.655	24.445	24.715
	1.872	89.8229	73.7156	63.4466	55.8379	52.4209	52.748		4.7135	42.15	33.581	24.554	24.455
	1.871	89.7682	73.7115	63.485	55.8344	52.4019	52.7743		4.71779	41.675	33.487	24.538	24.196
	1.87	89.8497	73.751	63.5758	55.8585	52.4659	52.8124		4.72209	41.297	33.423	24.21	23.967
	1.869	90.0357	73.7563	63.6162	55.8869	52.5173	52.8183		4.72639	41.019	33.141	23.773	23.787
	1.868	89.9351	73.7464	63.5986	55.9188	52.4996	52.8463		4.7307	40.793	32.777	23.622	23.728
	1.867	89.9574	73.7864	63.6391	55.8831	52.5304	52.8485		4.73502	40.67	32.624	23.865	23.586
	1.866	89.9789	73.8683	63.7254	55.8878	52.575	52.8741		4.73935	40.535	32.395	24.15	23.224
	1.865	90.02	73.909	63.7105	55.9094	52.6112	52.9148		4.74369	40.261	31.91	24.129	22.853
	1.864	89.9983	73.9216	63.7126	55.9794	52.6267	52.9631		4.74803	39.984	31.57	23.87	22.548
	1.863	90.0543	73.8969	63.7737	56.0157	52.6583	52.9866		4.75238	39.863	31.593	23.424	22.19
	1.862	90.0427	73.9151	63.8349	56.0161	52.6405	53.006		4.75674	39.832	31.765	22.758	21.88
	1.861	90.0965	73.9466	63.8579	56.0343	52.6762	53.041		4.76111	39.844	31.805	22.264	21.694
	1.86	90.0735	73.9911	63.878	56.0497	52.7282	53.0802		4.76549	39.802	31.575	22.268	21.508
	1.859	90.0896	74.0405	63.9121	56.0382	52.7793	53.0763		4.76987	39.622	31.27	22.392	21.321
	1.858	90.119	74.0836	63.9515	56.0692	52.7644	53.1067		4.77426	39.469	31.325	22.281	21.232
	1.857	90.1002	74.1146	64.0021	56.0921	52.7621	53.1306		4.77866	39.516	31.827	22.279	21.332
	1.856	90.16	74.0968	63.9551	56.0913	52.7695	53.1532		4.78307	39.764	32.333	22.647	21.659
	1.855	90.1147	74.1414	63.9532	56.1253	52.8095	53.1957		4.78749	40.064	32.366	22.998	22.086
	1.854	90.1429	74.1557	63.9888	56.1446	52.7888	53.1924		4.79191	40.217	31.958	23.143	22.48
	1.853	90.1463	74.0926	63.9793	56.1589	52.8177	53.1985		4.79635	40.166	31.604	23.344	22.84
	1.852	90.1839	74.0896	64.0231	56.1574	52.8035	53.2104		4.80079	40.081	31.668	23.558	23.118
	1.851	90.1642	74.1146	64.0353	56.1569	52.8272	53.2476		4.80524	40.167	32.069	23.52	23.137
	1.85	90.1502	74.1345	64.0155	56.1447	52.8256	53.2327		4.80969	40.464	32.401	23.389	23.017
	1.849	90.1636	74.1529	64.0235	56.142	52.8986	53.2254		4.81416	40.822	32.377	23.524	23.193
	1.848	90.1572	74.153	64.0233	56.1823	52.8915	53.2507		4.81863	40.952	32.201	23.733	23.619
	1.847	90.1075	74.1816	64.0756	56.2385	52.9035	53.2848		4.82312	40.893	32.132	23.639	23.937
	1.846	90.0238	74.1906	64.1042	56.241	52.9155	53.3059		4.82761	41.082	32.2	23.412	24.121
	1.845	90.1284	74.1819	64.0788	56.2183	52.9047	53.2875		4.83211	41.557	32.4	23.278	24.227
	1.844	90.0605	74.2075	64.1132	56.2292	52.9107	53.2988		4.83661	41.861	32.634	23.248	24.339
	1.843	90.141	74.2195	64.1528	56.2326	52.9368	53.3195		4.84113	41.779	32.786	23.462	24.654
	1.842	90.1708	74.2174	64.1324	56.2407	52.9422	53.3239		4.84565	41.629	32.885	23.801	25.057
	1.841	90.1475	74.2385	64.1211	56.2553	52.9868	53.3582		4.85019	41.651	32.88	23.89	25.154
	1.84	90.0729	74.2238	64.1104	56.2267	52.9674	53.3386		4.85473	41.574	32.739	23.806	24.929
	1.839	90.1055	74.2445	64.1232	56.2699	52.951	53.3581		4.85928	41.241	32.622	23.788	24.78
	1.838	90.089	74.2831	64.1745	56.2823	52.9565	53.3845		4.86384	40.985	32.541	23.761	24.89
	1.837	90.0967	74.2775	64.1918	56.2851	52.9826	53.3916		4.8684	40.966	32.42	23.58	24.889
	1.836	90.0376	74.2623	64.2041	56.322	52.9965	53.3856		4.87298	40.925	32.34	23.355	24.513
	1.835	90.0854	74.2641	64.2099	56.3306	53.027	53.4165		4.87756	40.65	32.244	23.26	23.985
	1.834	90.0903	74.2851	64.1762	56.322	53.008	53.4224		4.88216	40.2	32.002	23.167	23.422
	1.833	90.1448	74.3161	64.2241	56.3428	53.0402	53.4168		4.88676	39.719	31.627	22.749	22.803
	1.832	90.1134	74.3547	64.2829	56.3557	53.035	53.4351		4.89137	39.225	31.207	22.034	22.246
	1.831	90.1383	74.3674	64.3142	56.3971	53.0708	53.4821		4.89599	38.659	30.77	21.514	21.704
	1.83	90.0989	74.3484	64.2866	56.39	53.0602	53.4742		4.90061	38.026	30.249	21.361	21.011
	1.829	90.1159	74.3833	64.3189	56.3964	53.101	53.4874		4.90525	37.444	29.676	21.247	20.233
	1.828	90.1424	74.4059	64.3567	56.4092	53.0936	53.4759		4.9099	37.023	29.113	20.992	19.532
	1.827	90.1542	74.4122	64.3885	56.4321	53.1277	53.4821		4.91455	36.572	28.52	20.534	18.923
	1.826	90.1104	74.427	64.4134	56.4216	53.1062	53.492		4.91921	35.926	27.952	19.797	18.329
	1.825	90.1633	74.4497	64.411	56.4472	53.1415	53.5136		4.92388	35.269	27.5	18.938	17.554
	1.824	90.1411	74.4371	64.4186	56.4719	53.1534	53.5292		4.92857	34.723	27.259	18.335	16.574
	1.823	90.2115	74.4974	64.4485	56.4955	53.2125	53.5698		4.93325	34.432	27.309	18.23	16.001
	1.822	90.203	74.5435	64.4554	56.5	53.1892	53.5757		4.93795	34.542	27.468	18.507	16.209
	1.821	90.2416	74.5395	64.4556	56.5304	53.2063	53.5979		4.94266	34.722	27.569	18.85	16.656
	1.82	90.2279	74.5539	64.4961	56.5271	53.1974	53.5845		4.94738	34.71	27.726	19.096	16.989
	1.819	90.1951	74.6002	64.5528	56.5613	53.2137	53.6052		4.9521	34.76	27.977	19.296	17.541
	1.818	90.1829	74.6084	64.5465	56.5641	53.2121	53.6056		4.95684	35.248	28.329	19.46	18.325
	1.817	90.212	74.6082	64.5357	56.5853	53.2671	53.6496		4.96158	36.092	28.835	19.721	18.798
	1.816	90.2089	74.6163	64.5405	56.5886	53.2642	53.641		4.96633	36.738	29.309	20.208	19.002
	1.815	90.2227	74.6325	64.5803	56.6095	53.2985	53.65		4.97109	37.141	29.527	20.62	19.492
	1.814	90.2382	74.6283	64.5437	56.6291	53.2752	53.6754		4.97586	37.562	29.566	20.748	20.381
	1.813	90.27	74.674	64.5764	56.6586	53.3083	53.6935		4.98064	37.81	29.779	20.764	21.202
	1.812	90.2626	74.6566	64.5961	56.6493	53.3058	53.6816		4.98543	37.894	30.29	20.868	21.634
	1.811	90.2641	74.6949	64.6511	56.6843	53.3367	53.7216		4.99023	38.12	30.748	20.996	21.94
	1.81	90.2644	74.7167	64.6456	56.6598	53.3478	53.7195		4.99504	38.35	30.954	21.017	22.296
	1.809	90.2303	74.7246	64.6623	56.6854	53.3582	53.7288		4.99986	38.421	30.967	21.002	22.537
	1.808	90.242	74.7367	64.6587	56.6957	53.3407	53.7372		5.00468	38.463	30.765	20.955	22.637
	1.807	90.2321	74.7656	64.6922	56.7098	53.3882	53.7557		5.00952	38.392	30.571	20.862	22.691
	1.806	90.2448	74.7691	64.701	56.7006	53.3832	53.7485		5.01436	38.226	30.667	20.893	22.791
	1.805	90.2904	74.7827	64.726	56.7364	53.424	53.7901		5.01922	38.231	30.814	21.125	22.889
	1.804	90.2718	74.7984	64.7287	56.7386	53.4073	53.7893		5.02408	38.268	30.697	21.264	22.771
	1.803	90.2619	74.8476	64.7727	56.7835	53.436	53.822		5.02895	38.129	30.487	21.107	22.442
	1.802	90.3104	74.8347	64.7946	56.7716	53.4231	53.8149		5.03384	38.049	30.456	20.879	22.088
	1.801	90.2911	74.8594	64.8038	56.7944	53.4508	53.8391		5.03873	38.09	30.553	20.711	21.862
	1.8	90.2776	74.8112	64.7804	56.7993	53.4625	53.8353		5.04363	37.99	30.455	20.617	21.821
	1.799	90.2685	74.8588	64.7937	56.8192	53.4674	53.8535		5.04854	37.669	30.037	20.567	21.891
	1.798	90.2428	74.8472	64.7985	56.8122	53.4843	53.8482		5.05346	37.301	29.537	20.45	21.931
	1.797	90.2504	74.8745	64.828	56.8328	53.4963	53.8643		5.05839	37.013	29.208	20.358	21.721
	1.796	90.2181	74.8929	64.8204	56.8249	53.5007	53.8534		5.06333	36.814	29.099	20.329	21.26
	1.795	90.2399	74.9167	64.8394	56.8423	53.5071	53.8725		5.06828	36.583	29.055	20.233	20.786
	1.794	90.2536	74.9024	64.8425	56.846	53.5024	53.878		5.07324	36.357	28.978	20.058	20.376
	1.793	90.2439	74.924	64.8709	56.8583	53.5278	53.8908		5.07821	36.289	28.966	19.878	20.143
	1.792	90.2312	74.9253	64.8738	56.8524	53.5069	53.8875		5.08319	36.154	28.984	19.776	20.093
	1.791	90.2094	74.952	64.8695	56.859	53.532	53.8886		5.08818	35.849	28.857	19.674	19.992
	1.79	90.1981	74.9412	64.842	56.8674	53.5307	53.8952		5.09317	35.785	28.657	19.586	20.038
	1.789	90.1779	74.9518	64.8738	56.8849	53.5386	53.9163		5.09818	36.101	28.552	19.711	20.291
	1.788	90.161	74.9227	64.8775	56.8851	53.5225	53.9004		5.1032	36.547	28.676	20.005	20.44
	1.787	90.1601	74.949	64.9019	56.9009	53.5777	53.9239		5.10823	36.94	28.971	20.294	20.531
	1.786	90.1027	74.9652	64.886	56.8733	53.5591	53.9115		5.11326	37.24	29.15	20.407	20.723
	1.785	90.0991	74.9739	64.8953	56.908	53.5905	53.9295		5.11831	37.383	29.114	20.275	20.898
	1.784	90.0864	74.979	64.9025	56.8907	53.5574	53.8951		5.12337	37.395	29.022	20.279	21.055
	1.783	90.0598	75.003	64.9297	56.9154	53.5898	53.9119		5.12844	37.411	29.01	20.611	21.33
	1.782	90.0733	74.985	64.9104	56.9122	53.5844	53.9099		5.13352	37.545	29.181	20.781	21.708
	1.781	90.0176	74.9564	64.8904	56.9165	53.5917	53.9299		5.1386	37.729	29.681	20.599	22.184
	1.78	89.9895	74.92	64.8633	56.8889	53.5588	53.8884		5.1437	37.856	30.497	20.523	22.897
	1.779	89.941	74.9498	64.8872	56.9103	53.5976	53.9054		5.14881	38.064	31	20.773	23.731
	1.778	89.9389	74.9528	64.8871	56.9107	53.5666	53.9104		5.15393	38.294	30.829	21.059	24.231
	1.777	89.9262	74.9596	64.9299	56.9451	53.589	53.9365		5.15906	38.373	30.675	21.064	24.416
	1.776	89.9126	74.9593	64.9264	56.9266	53.5642	53.9059		5.16419	38.487	30.786	20.916	24.625
	1.775	89.8952	74.9437	64.9262	56.9686	53.6401	53.9423		5.16934	38.841	30.924	21.075	24.868
	1.774	89.8549	74.9422	64.936	56.9414	53.5965	53.9275		5.1745	39.398	31.192	21.541	25.079
	1.773	89.8133	74.9902	64.9462	56.9392	53.6233	53.9337		5.17967	39.895	31.566	21.851	25.382
	1.772	89.8053	74.9308	64.8967	56.9177	53.6072	53.8924		5.18485	40.046	31.719	21.903	25.694
	1.771	89.7468	74.968	64.9561	56.9426	53.6385	53.9197		5.19004	39.914	31.768	21.909	25.86
	1.77	89.6787	74.9272	64.9106	56.9503	53.5943	53.9199		5.19524	39.818	31.965	21.999	26.038
	1.769	89.697	74.9454	64.9429	56.9721	53.6279	53.9399		5.20045	39.799	32.159	22.166	26.29
	1.768	89.6588	74.9265	64.8966	56.9621	53.5918	53.9234		5.20567	39.696	32.172	22.211	26.336
	1.767	89.5932	74.926	64.9136	56.9716	53.6133	53.9201		5.21091	39.479	32.036	22.005	26.154
	1.766	89.5181	74.9017	64.8627	56.9344	53.5746	53.8784		5.21615	39.326	31.869	21.801	26.078
	1.765	89.4347	74.9472	64.9244	56.9573	53.6173	53.8979		5.2214	39.465	31.952	21.734	26.325
	1.764	89.3787	74.8713	64.8697	56.9244	53.5898	53.8646		5.22666	39.819	32.289	21.634	26.723
	1.763	89.3082	74.8674	64.8247	56.9345	53.6003	53.8654		5.23194	40.232	32.443	21.585	26.992
	1.762	89.2606	74.8689	64.8065	56.9041	53.5499	53.8339		5.23722	40.519	32.191	21.733	27.156
	1.761	89.1811	74.8354	64.8055	56.9216	53.5735	53.8739		5.24252	40.617	32.038	21.941	27.333
	1.76	89.098	74.7723	64.782	56.8957	53.5338	53.8171		5.24782	40.745	32.178	22.036	27.34
	1.759	89.0265	74.7598	64.7735	56.9148	53.5687	53.8319		5.25314	40.842	32.233	21.99	27.2
	1.758	88.9544	74.6833	64.6926	56.8584	53.4702	53.7586		5.25847	40.817	32.259	21.923	27.17
	1.757	88.8421	74.6796	64.6782	56.8636	53.5011	53.7866		5.26381	40.793	32.471	22.042	27.393
	1.756	88.7247	74.6496	64.6076	56.8145	53.4622	53.7257		5.26916	40.617	32.641	22.273	27.612
	1.755	88.6256	74.5796	64.5918	56.8113	53.4462	53.7197		5.27452	40.301	32.503	22.265	27.502
	1.754	88.5566	74.5918	64.5568	56.7461	53.386	53.6411		5.27989	40.285	32.28	21.993	27.451
	1.753	88.4333	74.5034	64.5238	56.7543	53.4124	53.6764		5.28527	40.489	32.358	21.751	27.782
	1.752	88.2985	74.4676	64.4681	56.7054	53.3492	53.6069		5.29066	40.561	32.584	21.55	28.078
	1.751	88.1893	74.4382	64.4408	56.7205	53.3607	53.5945		5.29607	40.584	32.543	21.35	28.076
	1.75	88.0817	74.4096	64.375	56.6346	53.274	53.5384		5.30148	40.696	32.33	21.373	27.992
	1.749	88.0236	74.3731	64.3645	56.6856	53.29	53.5739		5.30691	40.777	32.165	21.648	27.928
	1.748	87.9198	74.2911	64.2873	56.6432	53.2469	53.5046		5.31235	40.746	32.063	21.894	27.924
	1.747	87.8123	74.2527	64.2233	56.6238	53.2567	53.4793		5.3178	40.727	32.102	21.881	27.989
	1.746	87.7136	74.2695	64.2469	56.5798	53.2032	53.4682		5.32326	40.742	32.324	21.579	27.922
	1.745	87.6021	74.2125	64.2093	56.5945	53.24	53.4558		5.32873	40.597	32.499	21.177	27.736
	1.744	87.5371	74.1389	64.1946	56.5383	53.1623	53.3811		5.33421	40.244	32.209	20.92	27.686
	1.743	87.4756	74.1083	64.1536	56.548	53.2027	53.3983		5.3397	39.987	31.671	20.779	27.777
	1.742	87.3741	74.1087	64.0954	56.5314	53.132	53.3837		5.34521	40.029	31.652	20.674	27.776
	1.741	87.2637	74.092	64.0971	56.5613	53.1532	53.4161		5.35072	39.999	32.159	20.595	27.467
	1.74	87.177	73.9894	63.9962	56.4578	53.0839	53.3057		5.35625	39.625	32.128	20.401	27.033
	1.739	87.1086	73.9964	64.0091	56.4784	53.1302	53.3558		5.36179	39.201	31.543	20.133	26.689
	1.738	87.031	73.9631	63.9603	56.4273	53.0723	53.2879		5.36734	38.574	30.95	19.936	26.25
	1.737	86.9419	73.8964	63.9615	56.4528	53.0768	53.3005		5.3729	37.926	30.463	19.772	25.613
	1.736	86.8734	73.8643	63.9002	56.4066	53.0183	53.2519		5.37848	37.8	30.237	19.536	24.823
	1.735	86.8038	73.891	63.9083	56.419	53.0539	53.2794		5.38406	37.972	30.234	19.396	24.127
	1.734	86.7371	73.8388	63.8436	56.3794	53.012	53.2187		5.38966	37.914	30.007	19.661	23.845
	1.733	86.695	73.8292	63.899	56.3901	53.0076	53.2395		5.39527	37.688	29.552	20.042	23.953
	1.732	86.635	73.816	63.8518	56.3682	52.9667	53.2125		5.40089	37.51	29.367	20.056	24.124
	1.731	86.5661	73.7791	63.81	56.3707	53.0053	53.1968		5.40652	37.418	29.502	19.876	24.191
	1.73	86.5082	73.7225	63.7616	56.3386	52.9464	53.1775		5.41216	37.372	29.762	19.818	24.188
	1.729	86.4409	73.7265	63.752	56.3645	52.9675	53.1993		5.41782	37.192	30.002	19.857	23.939
	1.728	86.387	73.6953	63.698	56.3246	52.9398	53.1312		5.42348	36.724	29.682	19.734	23.115
	1.727	86.3614	73.7361	63.7706	56.3796	52.9767	53.1783		5.42916	36.195	28.748	19.19	22.135
	1.726	86.3326	73.7098	63.7527	56.3729	52.9651	53.1653		5.43485	35.776	28.049	18.588	21.375
	1.725	86.2742	73.6415	63.7271	56.3486	52.9704	53.1452		5.44056	35.401	27.726	18.249	20.64
	1.724	86.2162	73.6409	63.7195	56.2997	52.9087	53.1052		5.44627	35.031	27.334	18.045	19.963
	1.723	86.1554	73.7062	63.7049	56.3314	52.9429	53.1369		5.452	34.63	26.795	17.723	19.56
	1.722	86.0808	73.614	63.6871	56.321	52.8946	53.1138		5.45774	34.309	26.376	17.507	19.568
	1.721	86.0207	73.6141	63.6648	56.3268	52.946	53.1359		5.46349	34.402	26.066	17.761	19.868
	1.72	85.9526	73.5645	63.6096	56.2744	52.8969	53.0696		5.46925	34.751	25.992	18.27	20.027
	1.719	85.9089	73.5412	63.5955	56.272	52.9019	53.0693		5.47503	34.653	26.105	18.61	20.085
	1.718	85.834	73.4568	63.5446	56.2362	52.8633	53.0058		5.48081	34.361	26.344	18.708	20.061
	1.717	85.7326	73.4827	63.5315	56.2808	52.878	53.0727		5.48661	34.42	26.834	18.457	19.804
	1.716	85.6565	73.4425	63.4997	56.2091	52.8364	53.0067		5.49243	34.781	27.296	18.228	19.734
	1.715	85.5881	73.4193	63.4725	56.2311	52.84	52.9989		5.49825	35.359	27.597	18.347	20.223
	1.714	85.5233	73.3721	63.4144	56.1768	52.8046	52.9725		5.50409	36.166	28.009	18.715	21.308
	1.713	85.4161	73.3432	63.427	56.1931	52.8428	52.9591		5.50994	36.931	28.682	19.187	22.669
	1.712	85.3143	73.2807	63.3372	56.1182	52.7584	52.8879		5.5158	37.543	29.499	19.783	24.016
	1.711	85.2131	73.264	63.3098	56.1334	52.767	52.9154		5.52167	38.332	30.281	20.598	25.339
	1.71	85.1087	73.1737	63.2529	56.0577	52.7073	52.8229		5.52756	39.309	30.906	21.584	26.54
	1.709	85.0073	73.1544	63.2277	56.1117	52.7032	52.8773		5.53346	39.974	31.372	22.432	27.529
	1.708	84.9058	73.0912	63.1824	56.0399	52.6722	52.8325		5.53937	40.252	31.567	22.807	28.256
	1.707	84.851	73.0499	63.1652	56.0686	52.6705	52.8146		5.54529	40.482	31.638	22.712	28.632
	1.706	84.7901	72.9881	63.069	56.014	52.6054	52.7419		5.55123	40.846	31.873	22.481	28.704
	1.705	84.7304	73.0186	63.0869	56.0431	52.6175	52.7963		5.55718	41.258	31.99	22.462	28.785
	1.704	84.6763	72.993	63.0564	56.0257	52.5997	52.7503		5.56314	41.644	31.957	22.81	29.235
	1.703	84.6251	72.9964	63.0857	56.0191	52.6249	52.7704		5.56912	41.911	32.23	23.363	29.948
	1.702	84.6407	72.932	63.0498	55.986	52.6124	52.7337		5.57511	41.809	32.754	23.788	30.371
	1.701	84.6717	73	63.0867	56.0306	52.649	52.7811		5.58111	41.083	32.854	23.668	29.812
	1.7	84.7063	72.9385	63.0849	56.0118	52.624	52.7517		5.58712	40.321	32.452	23.091	28.967
	1.699	84.7593	73.0224	63.1497	56.0891	52.6898	52.8219		5.59315	39.922	32.19	22.688	28.522
	1.698	84.8157	73.0733	63.186	56.09	52.6877	52.8089		5.59919	39.573	31.829	22.48	27.972
	1.697	84.9325	73.1395	63.2511	56.1556	52.748	52.8974		5.60524	39.113	31.104	22.186	27.175
	1.696	85.0809	73.2272	63.3331	56.2098	52.7919	52.9116		5.61131	38.54	30.371	21.814	26.53
	1.695	85.2624	73.3538	63.4827	56.2784	52.8795	53.0049		5.61739	37.736	29.763	21.477	25.924
	1.694	85.4831	73.4316	63.5816	56.3297	52.9289	53.0799		5.62348	36.861	29.259	21.227	25.091
	1.693	85.6664	73.6095	63.7247	56.4583	53.0237	53.1882		5.62959	36.231	29.088	21.126	24.123
	1.692	85.8668	73.7142	63.8235	56.5079	53.0806	53.243		5.63571	35.613	29.153	20.893	22.734
	1.691	86.106	73.86	64.0004	56.6487	53.2133	53.3888		5.64184	34.485	28.545	19.799	20.697
	1.69	86.3284	74.0048	64.1449	56.6897	53.285	53.4424		5.64799	33.24	27.026	18.165	19.367
	1.689	86.5722	74.1568	64.3334	56.8044	53.4045	53.5627		5.65414	32.438	25.899	17.357	19.001
	1.688	86.8425	74.2916	64.4536	56.8913	53.4767	53.6548		5.66032	31.797	25.165	17.118	18.589
	1.687	87.0747	74.4861	64.6543	57.0057	53.6114	53.762		5.6665	31.312	24.752	16.915	18.028
	1.686	87.2908	74.6284	64.7638	57.0906	53.6988	53.8443		5.6727	31.103	24.649	16.689	17.567
	1.685	87.5546	74.7842	64.9074	57.2041	53.8037	53.9708		5.67892	31.267	24.521	16.639	17.575
	1.684	87.7801	74.9112	65.0345	57.3152	53.8816	54.0509		5.68514	31.62	24.288	16.715	17.821
	1.683	87.9544	75.0761	65.1933	57.4164	53.9981	54.17		5.69138	31.885	24.066	16.838	17.619
	1.682	88.1128	75.1745	65.2952	57.474	54.0693	54.2338		5.69764	31.914	23.864	17.26	17.061
	1.681	88.3009	75.3258	65.4494	57.5686	54.1521	54.3245		5.70391	31.979	23.798	17.916	16.682
	1.68	88.4368	75.371	65.5011	57.6119	54.1991	54.3663		5.71019	32.451	24.162	18.343	16.598
	1.679	88.5332	75.494	65.6079	57.7151	54.2844	54.4761		5.71648	32.681	25.115	18.075	16.388
	1.678	88.6791	75.5507	65.6726	57.7602	54.3378	54.5149		5.72279	32.017	25.872	17.55	15.669
	1.677	88.7163	75.5985	65.6966	57.791	54.3927	54.5572		5.72912	31.673	26.17	17.434	15.16
	1.676	88.7173	75.6189	65.7322	57.7949	54.3954	54.5562		5.73545	31.959	26.329	17.763	15.107
	1.675	88.7381	75.6678	65.7735	57.8415	54.4265	54.5955		5.74181	32.397	26.309	18.163	15.102
	1.674	88.7543	75.6947	65.7726	57.8562	54.4538	54.6029		5.74817	32.811	26.113	18.358	15.107
	1.673	88.7241	75.6895	65.7818	57.8554	54.4906	54.6048		5.75455	33.061	26.008	18.495	15.295
	1.672	88.6814	75.634	65.7459	57.7897	54.4636	54.5469		5.76094	33.044	26.219	18.623	15.585
	1.671	88.6752	75.6131	65.7284	57.7838	54.4799	54.5463		5.76735	32.803	26.653	18.484	15.765
	1.67	88.6585	75.6217	65.7371	57.8374	54.4754	54.5979		5.77378	32.8	26.36	18.355	15.511
	1.669	88.6144	75.6306	65.7498	57.8406	54.4881	54.6022		5.78021	33.098	25.63	18.416	15.093
	1.668	88.574	75.6226	65.729	57.8518	54.483	54.5835		5.78666	33.235	25.232	18.218	14.73
	1.667	88.5353	75.6352	65.7505	57.8846	54.5058	54.6155		5.79313	33.207	25.125	17.89	14.598
	1.666	88.5486	75.6173	65.7628	57.855	54.5094	54.6006		5.79961	33.095	24.988	17.724	14.781
	1.665	88.5978	75.6391	65.776	57.8666	54.5203	54.6221		5.8061	32.849	24.867	17.479	15.029
	1.664	88.6185	75.6224	65.7699	57.837	54.518	54.5742		5.81261	32.686	24.97	16.82	15.141
	1.663	88.6558	75.6162	65.7775	57.8293	54.5296	54.5602		5.81914	32.935	25.093	15.979	15.43
	1.662	88.7168	75.6293	65.7989	57.8627	54.5314	54.5991		5.82567	33.53	24.842	16.107	16.233
	1.661	88.8272	75.7105	65.8825	57.9071	54.5641	54.6428		5.83223	33.316	24.671	16.969	16.719
	1.66	88.9761	75.803	65.9466	57.9166	54.5625	54.664		5.8388	32.635	24.902	17.172	17.058
	1.659	89.1489	75.8208	65.984	57.9931	54.5821	54.7243		5.84538	32.154	25.231	17.117	17.54
	1.658	89.2708	75.9138	66.0544	58.0287	54.6109	54.7549		5.85198	32.073	25.362	17.231	17.894
	1.657	89.4313	76.0947	66.2016	58.1182	54.7024	54.8449		5.85859	32.362	25.204	17.384	18.172
	1.656	89.6322	76.2623	66.2975	58.1583	54.7555	54.9059		5.86522	32.608	24.898	17.197	18.768
	1.655	89.8252	76.391	66.4131	58.2465	54.8478	54.9914		5.87186	32.448	24.439	17.102	19.406
	1.654	90.0496	76.5725	66.5752	58.3581	54.8953	55.0761		5.87852	32.306	24.107	17.753	20.108
	1.653	90.2521	76.7173	66.7617	58.4889	54.9572	55.1974		5.88519	32.46	25.118	18.706	21.505
	1.652	90.4604	76.8515	66.9054	58.5973	55.0206	55.2989		5.89188	32.572	26.833	18.526	22.659
	1.651	90.6846	76.9789	67.0837	58.7147	55.1164	55.4327		5.89858	32.976	27.214	17.891	22.335
	1.65	90.8822	77.09	67.223	58.8033	55.1611	55.516		5.9053	33.581	26.767	17.646	21.633
	1.649	91.0503	77.1851	67.3065	58.8808	55.238	55.594		5.91203	33.993	26.322	17.347	21.528
	1.648	91.2212	77.3078	67.3995	58.9462	55.3238	55.652		5.91878	34.024	25.925	16.878	21.758
	1.647	91.3891	77.429	67.5112	59.033	55.4327	55.738		5.92554	33.44	25.485	16.911	21.646
	1.646	91.526	77.5135	67.5846	59.1171	55.5352	55.7895		5.93232	32.803	25.123	17.986	21.021
	1.645	91.6584	77.6104	67.6844	59.194	55.6415	55.884		5.93912	33.471	25.224	18.996	20.705
	1.644	91.7589	77.6816	67.7447	59.2436	55.7301	55.9356		5.94593	34.095	25.405	18.332	21.538
	1.643	91.9115	77.7581	67.8172	59.2836	55.8028	55.9733		5.95276	33.59	25.512	17.802	22.435
	1.642	91.9819	77.8153	67.8889	59.323	55.842	56.0064		5.9596	33.089	25.778	17.765	23.058
	1.641	92.044	77.8485	67.942	59.3641	55.8823	56.0414		5.96646	33.208	26.301	17.858	23.571
	1.64	92.1256	77.8926	67.9645	59.3833	55.913	56.0703		5.97333	33.949	27.161	17.972	24.181
	1.639	92.1963	77.9594	68.0317	59.4419	55.9599	56.1242		5.98022	34.71	27.829	18.253	24.741
	1.638	92.2535	77.9504	68.0373	59.4705	55.9986	56.1388		5.98713	35.591	28.096	18.774	25.163
	1.637	92.2793	78.0104	68.0987	59.5182	56.0545	56.187		5.99405	36.408	28.223	19.196	25.643
	1.636	92.3307	78.0781	68.1431	59.5358	56.0905	56.1971		6.00098	36.585	28.342	19.251	26.029
	1.635	92.3504	78.0629	68.1358	59.5505	56.0951	56.1956		6.00794	36.676	28.536	19.121	26.155
	1.634	92.3693	78.0772	68.1611	59.56	56.0974	56.2021		6.01491	36.817	28.805	19.004	26.306
	1.633	92.3934	78.0975	68.2041	59.5861	56.1345	56.2233		6.02189	36.699	28.974	19.016	26.807
	1.632	92.405	78.1126	68.1984	59.593	56.164	56.2343		6.0289	36.501	29.052	18.927	27.335
	1.631	92.4412	78.173	68.2583	59.6217	56.1907	56.269		6.03591	36.348	29.027	18.798	27.742
	1.63	92.4609	78.1951	68.2926	59.6248	56.1861	56.2577		6.04295	36.293	28.956	18.902	27.884
	1.629	92.4664	78.1872	68.3028	59.6475	56.1986	56.2785		6.05	36.341	29.086	18.817	26.84
	1.628	92.4676	78.217	68.2959	59.6737	56.2358	56.3125		6.05707	36.153	28.764	18.488	25.984
	1.627	92.4729	78.2419	68.3502	59.7079	56.2552	56.3325		6.06415	36.43	28.1	18.794	26.259
	1.626	92.4805	78.2424	68.3652	59.7097	56.2706	56.3408		6.07125	37.524	27.733	19.385	27.07
	1.625	92.4959	78.2783	68.397	59.7476	56.2938	56.3672		6.07837	37.801	27.94	19.101	27.132
	1.624	92.5372	78.33	68.4201	59.755	56.3031	56.3747		6.08551	37.127	28.045	18.449	26.645
	1.623	92.5328	78.3521	68.4441	59.7799	56.3188	56.3841		6.09266	36.627	28.106	18.036	26.587
	1.622	92.5417	78.3434	68.4449	59.7822	56.3529	56.3835		6.09982	36.436	28.227	17.937	26.961
	1.621	92.5654	78.3582	68.4575	59.7905	56.3611	56.403		6.10701	36.426	28.389	18.118	27.427
	1.62	92.5602	78.3788	68.4703	59.8026	56.3612	56.4067		6.11421	36.343	28.572	18.04	27.612
	1.619	92.5611	78.3636	68.4728	59.8444	56.3769	56.4329		6.12143	36.116	28.419	17.367	27.443
	1.618	92.564	78.3645	68.5003	59.8571	56.3962	56.437		6.12866	35.929	28.084	16.89	27.103
	1.617	92.587	78.3982	68.5173	59.8594	56.414	56.4515		6.13592	35.78	27.797	16.624	26.491
	1.616	92.5929	78.4312	68.5448	59.8744	56.4258	56.4584		6.14319	35.726	27.658	16.334	25.803
	1.615	92.592	78.4432	68.5734	59.8963	56.439	56.4678		6.15048	35.464	27.551	16.01	25.422
	1.614	92.6266	78.4742	68.5963	59.9002	56.4615	56.476		6.15778	34.538	27.415	15.871	25.196
	1.613	92.622	78.4982	68.6133	59.9263	56.481	56.5022		6.1651	33.588	27.472	15.971	24.855
	1.612	92.6333	78.5279	68.6302	59.9453	56.5013	56.5234		6.17244	33.275	27.664	16.095	24.486
	1.611	92.6441	78.5392	68.6542	59.9633	56.5003	56.5306		6.1798	33.2	27.645	16.303	24.353
	1.61	92.6497	78.5394	68.6598	59.985	56.5222	56.5505		6.18717	33.363	26.875	16.868	24.605
	1.609	92.61	78.5396	68.6791	59.9957	56.5274	56.5497		6.19456	33.696	26.325	17.212	24.822
	1.608	92.6667	78.577	68.7051	59.9976	56.5399	56.5453		6.20197	33.851	26.637	17.258	24.923
	1.607	92.6746	78.6141	68.7239	60.0333	56.5572	56.5879		6.2094	33.878	26.932	17.385	24.994
	1.606	92.6848	78.6285	68.7522	60.0563	56.593	56.5987		6.21685	33.993	26.746	17.537	25.059
	1.605	92.6994	78.632	68.7512	60.0654	56.6017	56.6002		6.22431	34.194	26.334	17.434	25.124
	1.604	92.6972	78.6422	68.7684	60.0718	56.6124	56.6057		6.23179	34.181	25.979	17.128	25.095
	1.603	92.7032	78.6959	68.8052	60.0827	56.625	56.6235		6.23929	33.82	25.886	17.182	25.093
	1.602	92.6868	78.7088	68.8053	60.0899	56.6413	56.6335		6.24681	33.435	26.037	17.755	25.148
	1.601	92.6911	78.7105	68.8282	60.1078	56.6468	56.6465		6.25434	33.327	26.178	18.109	25.122
	1.6	92.6924	78.7303	68.8546	60.1442	56.6709	56.6699		6.2619	33.304	26.2	17.916	25.1
	1.599	92.7289	78.7565	68.87	60.1538	56.6759	56.6755		6.26947	33.268	26.02	17.554	25.051
	1.598	92.724	78.7548	68.8925	60.1653	56.6821	56.6856		6.27706	33.283	25.778	17.455	24.934
	1.597	92.723	78.7702	68.917	60.1973	56.7049	56.7067		6.28467	33.195	25.707	17.618	25.004
	1.596	92.7019	78.8042	68.9225	60.212	56.7304	56.715		6.29229	33.018	25.647	17.897	25.095
	1.595	92.7693	78.8355	68.9519	60.2123	56.7353	56.7175		6.29994	33.166	25.521	18.088	24.854
	1.594	92.7467	78.8415	68.976	60.2131	56.7506	56.7079		6.3076	33.658	25.614	18.051	24.584
	1.593	92.7539	78.8739	68.9964	60.2517	56.7733	56.7386		6.31529	33.919	25.796	18.098	24.56
	1.592	92.7613	78.8924	69.0324	60.2737	56.7948	56.7643		6.32299	33.841	25.751	18.307	24.681
	1.591	92.7842	78.9025	69.0611	60.2921	56.8048	56.784		6.33071	33.833	25.805	18.329	24.906
	1.59	92.794	78.9082	69.0463	60.2852	56.8088	56.7825		6.33845	34.011	26.288	18.185	25.07
	1.589	92.807	78.9304	69.0657	60.3076	56.8271	56.785		6.34621	34.012	26.451	18.131	24.964
	1.588	92.796	78.9392	69.0817	60.3407	56.8448	56.8014		6.35398	33.66	25.855	18.081	24.92
	1.587	92.7881	78.9422	69.0807	60.354	56.8594	56.8172		6.36178	33.441	25.437	17.946	24.791
	1.586	92.7922	78.944	69.1047	60.3605	56.8778	56.8187		6.3696	33.388	25.341	18.041	24.444
	1.585	92.7917	78.9619	69.1313	60.3548	56.8729	56.8169		6.37743	33.3	25.533	18.489	24.532
	1.584	92.7842	78.9817	69.1644	60.3807	56.8949	56.8361		6.38528	33.084	25.696	18.649	25.032
	1.583	92.7872	78.9961	69.1824	60.3896	56.9011	56.8299		6.39316	32.633	25.607	18.456	25.309
	1.582	92.7861	79.0403	69.2091	60.3985	56.9333	56.846		6.40105	32.233	25.466	18.393	25.43
	1.581	92.8367	79.0511	69.2153	60.4307	56.9452	56.8719		6.40896	32.473	25.099	19.013	25.931
	1.58	92.8563	79.0808	69.2475	60.4665	56.9728	56.8964		6.41689	32.811	23.163	19.523	26.482
	1.579	92.828	79.1004	69.2803	60.4734	56.9666	56.899		6.42485	31.878	22.348	18.013	25.144
	1.578	92.8487	79.0913	69.2645	60.4876	56.9773	56.8952		6.43282	31.263	22.922	17.206	23.665
	1.577	92.7993	79.0844	69.2463	60.4796	56.9866	56.8942		6.44081	30.994	23.645	16.864	22.842
	1.576	92.8148	79.1194	69.2793	60.5092	56.9959	56.9379		6.44882	30.993	24.183	16.51	22.918
	1.575	92.8401	79.12	69.2886	60.5288	57.005	56.9382		6.45685	31.263	24.091	16.329	23.396
	1.574	92.8532	79.1582	69.3369	60.5513	57.0397	56.9513		6.4649	31.817	23.572	16.407	23.512
	1.573	92.8775	79.1991	69.3794	60.5608	57.0418	56.9699		6.47297	32.674	22.597	16.633	23.024
	1.572	92.8655	79.2215	69.4111	60.5825	57.0824	56.9811		6.48106	33.474	20.583	17.372	21.965
	1.571	92.8772	79.2111	69.4262	60.5887	57.065	56.9779		6.48917	32.868	18.707	18.561	21.223
	1.57	92.8561	79.2153	69.4146	60.6051	57.0827	56.9874		6.49731	30.422	19.721	17.961	22.377
	1.569	92.8419	79.2467	69.4233	60.6248	57.0967	56.9996		6.50546	29.29	20.701	17.153	23.35
	1.568	92.8534	79.2692	69.454	60.6312	57.1156	57.0096		6.51363	29.043	21.228	17.139	23.983
	1.567	92.8825	79.2771	69.4457	60.6378	57.1212	57.0117		6.52182	29.135	22.168	17.201	24.454
	1.566	92.8662	79.3036	69.4477	60.6441	57.1391	57.0197		6.53004	29.357	22.772	16.854	24.498
	1.565	92.8737	79.3115	69.4894	60.6671	57.1308	57.0381		6.53827	29.617	22.414	16.63	24.458
	1.564	92.8601	79.3089	69.4989	60.691	57.1549	57.0552		6.54653	29.807	21.887	16.781	24.318
	1.563	92.9039	79.3107	69.5029	60.6982	57.1646	57.0527		6.5548	29.735	21.732	17.033	24.044
	1.562	92.8812	79.336	69.5337	60.727	57.1892	57.0767		6.5631	29.7	21.542	17.128	24.378
	1.561	92.8802	79.3526	69.5494	60.7317	57.1991	57.0798		6.57142	29.36	20.932	17.269	25.158
	1.56	92.8864	79.3924	69.5847	60.7402	57.2111	57.0758		6.57976	28.384	20.71	17.492	25.117
	1.559	92.8748	79.4012	69.5897	60.7505	57.221	57.0755		6.58812	27.877	21.004	17.15	24.654
	1.558	92.904	79.4048	69.6043	60.7795	57.2474	57.1023		6.5965	27.434	20.953	15.927	23.955
	1.557	92.896	79.4188	69.6355	60.7967	57.2562	57.1248		6.60491	26.748	20.536	14.808	23.094
	1.556	92.9142	79.4312	69.6291	60.8084	57.2789	57.1475		6.61333	26.58	20.529	14.414	22.725
	1.555	92.9194	79.4579	69.6576	60.8136	57.3013	57.1364		6.62178	27.138	21.29	14.59	22.692
	1.554	92.937	79.4875	69.6866	60.8442	57.3078	57.1711		6.63024	26.919	21.956	15.397	21.973
	1.553	92.9208	79.4897	69.718	60.8468	57.2968	57.1644		6.63873	24.448	19.49	15.295	20.577
	1.552	92.9282	79.4998	69.7415	60.8668	57.3324	57.1714		6.64724	24.295	18.196	14.064	20.13
	1.551	92.9216	79.5223	69.731	60.8809	57.3291	57.1737		6.65578	24.505	18.641	13.593	19.756
	1.55	92.9235	79.5422	69.7469	60.8924	57.3336	57.1798		6.66433	24.016	19.362	13.534	19.442
	1.549	92.9445	79.5612	69.7655	60.8903	57.3473	57.19		6.67291	23.184	19.745	13.387	19.111
	1.548	92.9285	79.5965	69.8007	60.9344	57.4021	57.2218		6.68151	22.234	18.906	12.828	18.279
	1.547	92.9774	79.5903	69.8055	60.9386	57.3855	57.2176		6.69013	21.115	17.44	12.162	17.369
	1.546	92.9919	79.6185	69.8284	60.9499	57.3987	57.2213		6.69877	20.312	16.483	11.837	16.944
	1.545	93.0171	79.6262	69.8548	60.9649	57.3987	57.2351		6.70744	19.879	15.63	11.842	16.881
	1.544	93.0011	79.6369	69.8715	60.9911	57.4352	57.2738		6.71613	19.4	14.621	11.61	16.763
	1.543	92.987	79.6649	69.8852	61.0187	57.4551	57.2853		6.72484	18.805	14.254	10.871	15.808
	1.542	92.9938	79.708	69.9143	61.0311	57.4795	57.2963		6.73357	18.497	14.329	10.325	14.459
	1.541	93.0122	79.6967	69.9259	61.0264	57.4614	57.2889		6.74233	18.124	14.37	9.989	13.178
	1.54	92.9989	79.6704	69.9305	61.042	57.4897	57.2963		6.75111	17.326	14.006	9.659	12.09
	1.539	92.999	79.7025	69.9416	61.0417	57.4786	57.2904		6.75991	16.406	13.283	9.26	11.387
	1.538	92.9934	79.7289	69.9674	61.0766	57.5119	57.3107		6.76873	15.939	12.7	8.886	10.94
	1.537	93.0264	79.7136	69.9633	61.0898	57.5184	57.324		6.77758	16.024	12.378	8.51	10.152
	1.536	93.024	79.7425	69.9616	61.1068	57.5457	57.3312		6.78645	15.921	12.073	7.851	8.215
	1.535	93.0122	79.7903	69.998	61.0829	57.522	57.316		6.79535	14.344	11.187	6.961	6.075
	1.534	93.0347	79.8162	70.0439	61.1325	57.5743	57.3589		6.80427	12.72	10.151	6.508	5.433
	1.533	93.0324	79.8017	70.0389	61.1407	57.5589	57.3645		6.81321	11.903	9.422	6.46	5.316
	1.532	93.0108	79.8321	70.0914	61.1636	57.5861	57.383		6.82217	11.256	8.679	6.487	4.896
	1.531	93.0336	79.8389	70.0681	61.185	57.5874	57.3915		6.83116	10.004	7.71	6.01	3.918
	1.53	93.03	79.8689	70.1063	61.2133	57.6201	57.4042		6.84017	8.9	7.208	5.395	3.227
	1.529	93.0327	79.9051	70.1097	61.196	57.6184	57.3989		6.84921	8.347	7.197	5.018	3.099
	1.528	93.0363	79.9042	70.1293	61.2296	57.6411	57.4275		6.85827	7.302	6.417	4.33	3.071
	1.527	93.0776	79.9214	70.1705	61.2459	57.6318	57.4298		6.86735	5.234	3.948	3.214	2.289
	1.526	93.062	79.9673	70.2032	61.2598	57.6689	57.4423		6.87646	4.744	3.345	2.997	1.733
	1.525	93.0764	79.9682	70.2002	61.2746	57.6743	57.4459		6.88559	4.929	3.976	3.136	1.451
	1.524	93.0712	79.9857	70.2341	61.2984	57.694	57.4488		6.89475	5.037	4.628	3.488	1.445
	1.523	93.0316	79.9812	70.2319	61.2794	57.678	57.4401		6.90393	4.98	4.553	3.849	1.675
	1.522	93.0382	79.9768	70.2526	61.3232	57.7049	57.4695		6.91313	4.717	3.861	3.908	1.854
	1.521	93.0601	79.9988	70.2324	61.3017	57.6835	57.4557		6.92236	4.375	3.397	3.798	1.683
	1.52	93.0398	80.0285	70.2723	61.3356	57.7265	57.4831		6.93162	4.096	3.24	3.574	1.488
	1.519	93.0586	80.0038	70.2891	61.3429	57.7279	57.4832		6.9409	3.594	3.087	3.114	1.653
	1.518	93.062	80.0377	70.2851	61.3856	57.7545	57.5224		6.9502	2.847	2.901	2.5	2.295
	1.517	93.0626	80.0958	70.3291	61.3737	57.7465	57.5074		6.95953	2.575	2.532	1.943	2.473
	1.516	93.0353	80.083	70.3291	61.3662	57.7764	57.5087		6.96889	2.923	2.027	1.731	1.538
	1.515	93.0353	80.0864	70.3214	61.3765	57.7571	57.5043		6.97826	2.852	1.917	1.68	0.801
	1.514	93.0522	80.1085	70.364	61.4122	57.7841	57.5108		6.98767	2.833	2.333	1.76	0.494
	1.513	93.0508	80.1184	70.3731	61.4236	57.7871	57.5178		6.9971	3.041	2.611	1.95	0.478
	1.512	93.0453	80.118	70.3775	61.4515	57.8213	57.546		7.00655	2.729	2.224	1.859	0.797
	1.511	93.0471	80.1469	70.4119	61.4368	57.8086	57.5382		7.01604	2.013	1.639	1.609	0.945
	1.51	93.0435	80.1668	70.4421	61.4735	57.8619	57.5521		7.02554	1.629	1.512	1.596	0.875
	1.509	93.0638	80.1419	70.4167	61.4789	57.8349	57.5342		7.03508	1.53	1.688	1.721	1.02
	1.508	93.0542	80.1732	70.4556	61.4938	57.8739	57.5558		7.04463	1.315	1.73	1.46	1.306
	1.507	93.051	80.1907	70.4651	61.4963	57.8609	57.5679		7.05422	1.098	1.573	0.776	0.982
	1.506	93.0603	80.2215	70.494	61.5334	57.8918	57.599		7.06383	1.102	1.364	0.782	0.738
	1.505	93.0474	80.235	70.4975	61.5335	57.8812	57.595		7.07347	1.16	1.246	1.225	0.89
	1.504	93.0251	80.2313	70.5147	61.5767	57.9272	57.6203		7.08313	1.357	1.384	1.635	1.062
	1.503	93.026	80.2137	70.4868	61.5692	57.9042	57.6003		7.09282	1.626	1.601	1.839	1.245
	1.502	93.0303	80.2815	70.5674	61.6214	57.9229	57.6438		7.10253	1.962	1.944	1.881	1.536
	1.501	93.0167	80.2608	70.5501	61.6013	57.8931	57.6208		7.11228	2.477	2.389	1.929	1.588
	1.5	93.031	80.3286	70.5838	61.6297	57.9417	57.6628		7.12205	2.894	2.67	2.119	1.351
	1.499	93.0607	80.3089	70.5932	61.6105	57.9581	57.6253		7.13184	2.851	2.656	2.313	1.181
	1.498	93.042	80.342	70.6177	61.6473	57.9863	57.6737		7.14167	2.641	2.615	2.513	1.255
	1.497	93.0388	80.3401	70.6239	61.6452	57.9321	57.6534		7.15152	2.329	2.676	2.765	1.584
	1.496	93.0391	80.3742	70.6658	61.6886	58.0078	57.6708		7.1614	2.116	2.614	2.87	2.169
	1.495	93.0215	80.3484	70.656	61.6892	58.0122	57.6637		7.1713	2.581	2.214	2.405	2.429
	1.494	93.0412	80.352	70.6879	61.6858	58.0449	57.6712		7.18123	3.137	1.964	1.844	1.883
	1.493	93.0298	80.3711	70.6727	61.6959	58.0105	57.6853		7.19119	3.168	2.139	1.933	1.317
	1.492	93.0201	80.4405	70.7595	61.7438	58.0416	57.7106		7.20118	2.864	2.474	2.558	1.205
	1.491	92.995	80.4221	70.6985	61.723	58.0135	57.6981		7.2112	2.547	2.527	2.827	1.348
	1.49	93.0132	80.4215	70.7124	61.7597	58.0538	57.7177		7.22124	2.582	2.346	2.603	1.652
	1.489	93.0058	80.4384	70.7592	61.7405	58.0519	57.6852		7.23131	2.997	2.271	2.605	2.034
	1.488	93.0241	80.4758	70.7735	61.794	58.1074	57.741		7.24141	3.526	2.52	3.012	2.357
	1.487	93.0165	80.4698	70.7823	61.7744	58.0631	57.7087		7.25154	3.904	2.97	3.636	2.567
	1.486	93.0183	80.4674	70.7901	61.8158	58.1247	57.7446		7.2617	4.181	3.286	4.055	2.576
	1.485	93.0125	80.4889	70.7905	61.8182	58.1056	57.7562		7.27188	4.39	3.318	3.84	2.29
	1.484	93.0118	80.5272	70.8565	61.8448	58.1392	57.7733		7.28209	4.432	3.366	3.493	1.969
	1.483	93.0356	80.5662	70.8323	61.8696	58.1047	57.789		7.29234	4.264	3.709	3.676	1.945
	1.482	93.0002	80.5949	70.876	61.8753	58.165	57.7731		7.30261	4.157	4.029	3.994	2.138
	1.481	93.0026	80.5426	70.8745	61.8582	58.1484	57.7747		7.31291	4.569	4.134	3.991	2.074
	1.48	93.0001	80.5581	70.8628	61.878	58.1749	57.7778		7.32324	5.257	4.292	3.819	1.654
	1.479	93.0092	80.5922	70.905	61.8937	58.1567	57.7963		7.33359	5.464	4.635	3.815	1.385
	1.478	93.0326	80.6215	70.9278	61.9384	58.2036	57.8441		7.34398	5.17	4.808	4.086	1.635
	1.477	93.0313	80.6263	70.91	61.914	58.1947	57.8129		7.3544	5.227	4.583	4.363	1.83
	1.476	93.0202	80.6067	70.9335	61.9314	58.237	57.8326		7.36484	5.685	4.285	4.358	1.957
	1.475	93.0265	80.6165	70.9676	61.9514	58.2294	57.8056		7.37532	5.911	4.1	3.993	2.215
	1.474	93.0328	80.6481	70.9604	61.9996	58.2681	57.8427		7.38583	5.539	4.034	3.48	2.26
	1.473	93.0178	80.6939	70.9927	61.9778	58.2494	57.8329		7.39636	4.977	4.061	3.19	1.823
	1.472	93.014	80.7048	71.0535	62.0411	58.2851	57.876		7.40693	4.799	4.162	3.284	1.454
	1.471	93.0331	80.7071	71.0245	62.0288	58.2715	57.8711		7.41753	4.982	4.144	3.53	1.665
	1.47	93.0343	80.7625	71.0714	62.0549	58.3151	57.9016		7.42815	5.085	3.768	3.804	2.056
	1.469	93.0378	80.7239	71.0724	62.0626	58.302	57.898		7.43881	4.785	3.203	4.236	1.996
	1.468	93.0429	80.7671	71.0693	62.0927	58.3408	57.9313		7.4495	4.29	2.911	4.587	1.842
	1.467	93.034	80.7666	71.0636	62.0638	58.3004	57.8978		7.46022	4.015	3.059	4.392	1.955
	1.466	93.0297	80.758	71.0986	62.0937	58.3382	57.9284		7.47097	4.06	3.27	3.781	1.777
	1.465	93.04	80.7682	71.1132	62.0962	58.3391	57.9192		7.48175	4.124	3.233	3.335	1.228
	1.464	93.0505	80.8621	71.1503	62.1643	58.3914	57.9584		7.49256	4.067	3.234	3.269	1.006
	1.463	93.0515	80.8491	71.1834	62.1579	58.3849	57.9732		7.5034	3.919	3.28	3.535	1.107
	1.462	93.0701	80.8824	71.1798	62.1969	58.426	58.0065		7.51428	3.725	3.385	3.695	1.393
	1.461	93.0931	80.8753	71.207	62.1814	58.418	57.9981		7.52518	3.544	3.497	3.352	1.582
	1.46	93.1023	80.9551	71.2599	62.2218	58.441	58.0001		7.53612	3.6	3.402	2.854	1.703
	1.459	93.0901	80.924	71.2696	62.2075	58.4283	57.9925		7.54709	3.92	2.946	2.638	1.682
	1.458	93.0813	80.943	71.2673	62.2299	58.4318	58.025		7.55809	4.186	2.492	2.789	1.505
	1.457	93.0868	80.9598	71.2662	62.2067	58.4314	58.0042		7.56912	4.02	2.472	3.112	1.225
	1.456	93.092	80.9637	71.2842	62.256	58.478	58.0374		7.58019	3.379	2.658	3.247	0.891
	1.455	93.0876	81.0065	71.3256	62.253	58.4707	58.0251		7.59129	2.839	2.565	3.005	0.743
	1.454	93.0921	81.0043	71.3379	62.2889	58.5165	58.0632		7.60242	2.772	2.367	2.734	0.926
	1.453	93.0965	81.0094	71.3518	62.2935	58.5351	58.0646		7.61358	2.838	2.283	2.644	1.187
	1.452	93.0967	81.0713	71.4012	62.3259	58.5497	58.0874		7.62478	2.906	2.419	2.439	1.411
	1.451	93.0883	81.019	71.3711	62.3032	58.5441	58.0757		7.63601	2.981	2.744	2.091	1.517
	1.45	93.0818	81.0747	71.4059	62.3523	58.5751	58.1126		7.64727	2.835	2.994	2.032	1.482
	1.449	93.0793	81.0465	71.3808	62.3556	58.5641	58.1196		7.65857	2.41	2.792	2.364	1.371
	1.448	93.108	81.0944	71.4328	62.3879	58.5976	58.1441		7.6699	2.095	2.252	2.778	1.392
	1.447	93.1157	81.0819	71.4557	62.3738	58.5963	58.1103		7.68126	2.212	1.769	2.865	1.541
	1.446	93.1008	81.1265	71.5027	62.4363	58.6242	58.1883		7.69266	2.535	1.593	2.734	1.525
	1.445	93.1054	81.1392	71.5142	62.4246	58.6331	58.1706		7.70409	2.612	1.628	2.626	1.37
	1.444	93.1196	81.1738	71.5161	62.456	58.6579	58.1953		7.71555	2.4	1.662	2.282	1.378
	1.443	93.1208	81.1788	71.5505	62.4477	58.6627	58.2121		7.72705	1.979	1.547	1.686	1.308
	1.442	93.1109	81.1928	71.5641	62.5119	58.6766	58.2391		7.73858	1.839	1.605	1.416	0.999
	1.441	93.1047	81.1633	71.5452	62.4727	58.6677	58.2335		7.75015	2.254	2.139	1.687	0.921
	1.44	93.069	81.1782	71.5495	62.5058	58.7016	58.2549		7.76175	2.712	2.745	2.131	1.284
	1.439	93.079	81.2224	71.5668	62.512	58.7088	58.243		7.77339	2.591	2.904	2.191	1.442
	1.438	93.0908	81.2242	71.6074	62.5388	58.737	58.2985		7.78506	2.057	2.5	1.739	1.158
	1.437	93.088	81.2664	71.6206	62.5405	58.7231	58.2772		7.79677	1.604	2.012	0.957	0.876
	1.436	93.0736	81.2046	71.6197	62.5773	58.7497	58.2994		7.80851	1.713	2.093	0.698	0.954
	1.435	93.0564	81.2145	71.6182	62.5493	58.7553	58.2876		7.82029	1.935	2.352	1.012	0.872
	1.434	93.0666	81.2675	71.6465	62.5944	58.7909	58.3133		7.8321	1.738	2.217	1.276	1.064
	1.433	93.0753	81.2989	71.6831	62.5954	58.7862	58.3259		7.84395	1.46	1.761	1.183	1.619
	1.432	93.0719	81.3195	71.7104	62.6107	58.8147	58.3621		7.85583	1.447	1.149	0.86	1.901
	1.431	93.0797	81.2957	71.689	62.6054	58.8064	58.3243		7.86775	1.299	0.677	0.644	1.849
	1.43	93.077	81.3267	71.7101	62.6235	58.8253	58.3811		7.87971	1.091	0.713	0.871	2.021
	1.429	93.0603	81.3359	71.7355	62.6569	58.8328	58.3748		7.89171	1.335	0.966	1.201	2.159
	1.428	93.0299	81.3411	71.7534	62.6773	58.8513	58.3811		7.90374	1.691	1.071	1.211	1.938
	1.427	93.0316	81.3536	71.748	62.6426	58.845	58.375		7.9158	1.711	1.174	1.479	1.722
	1.426	93.0373	81.3973	71.7651	62.6875	58.8751	58.4264		7.92791	1.591	1.443	1.949	1.668
	1.425	93.0155	81.3843	71.7536	62.6805	58.8763	58.4158		7.94005	1.354	1.667	1.757	1.411
	1.424	93.0179	81.3927	71.8107	62.7275	58.9058	58.4694		7.95222	1.027	1.607	1.043	1.081
	1.423	93.0348	81.4193	71.7935	62.7187	58.9191	58.4494		7.96444	0.968	1.336	0.715	0.918
	1.422	93.0392	81.4227	71.829	62.7449	58.9571	58.4912		7.97669	1.42	1.202	0.818	0.674
	1.421	93.0385	81.4238	71.8274	62.7615	58.9528	58.4852		7.98898	1.88	1.282	0.748	0.326
	1.42	93.0391	81.4361	71.8576	62.7624	58.985	58.5127		8.00131	1.915	1.326	0.957	0.302
	1.419	93.0267	81.4595	71.8529	62.7689	58.9908	58.51		8.01368	1.914	1.341	1.235	0.676
	1.418	93.0175	81.4675	71.8746	62.7985	59.0187	58.5433		8.02608	2.092	1.451	1.21	1.126
	1.417	93.0253	81.5025	71.8905	62.7874	59.0277	58.5394		8.03853	2.129	1.59	1.161	1.657
	1.416	93.0038	81.534	71.9218	62.832	59.0454	58.5825		8.05101	2.099	1.789	1.1	2.013
	1.415	92.9872	81.5037	71.8915	62.8305	59.0429	58.562		8.06353	2.033	1.803	0.936	1.843
	1.414	92.985	81.5264	71.9287	62.8685	59.0577	58.6118		8.07609	1.715	1.251	1.01	1.559
	1.413	92.9691	81.533	71.889	62.8529	59.0636	58.5971		8.08869	1.294	0.655	1.272	1.389
	1.412	92.9788	81.5211	71.9044	62.8729	59.1013	58.6342		8.10133	1.042	0.897	1.171	1.354
	1.411	92.9668	81.527	71.931	62.8628	59.1026	58.6092		8.11401	1.011	1.534	1.036	1.603
	1.41	92.9505	81.5407	71.9474	62.9173	59.1149	58.6628		8.12672	1.5	1.811	1.479	1.917
	1.409	92.9193	81.5403	71.9635	62.9003	59.1266	58.6409		8.13948	2.059	1.613	1.905	1.932
	1.408	92.9173	81.5796	71.9857	62.9136	59.1365	58.6829		8.15228	2.126	1.189	1.918	1.752
	1.407	92.9059	81.589	71.9843	62.9182	59.1503	58.6772		8.16512	1.939	1.124	1.874	1.666
	1.406	92.8676	81.6027	72.0095	62.9551	59.1853	58.7061		8.178	2.002	1.58	1.943	1.852
	1.405	92.8715	81.5828	72.0043	62.9514	59.2016	58.7173		8.19092	2.301	1.991	2.069	2.153
	1.404	92.875	81.6044	72.0169	62.9539	59.198	58.7201		8.20388	2.797	2.426	2.44	2.417
	1.403	92.8532	81.6019	72.0159	62.9602	59.1858	58.7281		8.21688	3.208	2.976	2.925	2.586
	1.402	92.8393	81.6378	72.0729	62.9889	59.2178	58.7659		8.22992	3.231	2.976	3.103	2.786
	1.401	92.8458	81.6422	72.0504	62.9925	59.2488	58.7643		8.24301	3.135	2.479	3.057	3.043
	1.4	92.8403	81.6802	72.0717	63.0414	59.2754	58.8146		8.25613	3.374	2.406	3.009	3.196
	1.399	92.8206	81.6699	72.0705	63.0429	59.2738	58.8334		8.2693	3.779	2.837	2.739	3.097
	1.398	92.8121	81.6874	72.1028	63.0511	59.2913	58.8553		8.28251	3.808	3.079	2.614	2.922
	1.397	92.8056	81.6761	72.1049	63.057	59.2962	58.8609		8.29576	3.451	3	2.988	2.986
	1.396	92.819	81.7079	72.1513	63.0847	59.3381	58.9116		8.30906	3.341	3.041	3.297	3.331
	1.395	92.8316	81.7185	72.1636	63.1149	59.3542	58.9229		8.32239	3.554	3.179	3.13	3.475
	1.394	92.8101	81.7482	72.1671	63.122	59.3542	58.9414		8.33577	3.719	3.075	2.747	3.059
	1.393	92.8046	81.7501	72.204	63.1169	59.3663	58.941		8.3492	3.858	2.811	2.339	2.465
	1.392	92.7959	81.7458	72.2262	63.1298	59.3991	58.9643		8.36266	3.968	2.629	2.097	2.525
	1.391	92.7904	81.7531	72.2328	63.1457	59.4124	58.9636		8.37617	3.944	2.495	2.167	3.251
	1.39	92.778	81.7692	72.2325	63.1796	59.4204	59.0127		8.38973	4.097	2.403	2.536	3.788
	1.389	92.7524	81.7916	72.2638	63.1693	59.4338	59.0078		8.40332	4.396	2.455	2.96	3.618
	1.388	92.7574	81.8157	72.3025	63.2047	59.4618	59.0501		8.41697	4.332	2.748	3.264	3.621
	1.387	92.7574	81.8203	72.3336	63.2222	59.4816	59.0694		8.43065	3.915	3.215	3.194	4.213
	1.386	92.7856	81.8602	72.3716	63.252	59.5342	59.1146		8.44438	3.829	3.873	2.929	4.718
	1.385	92.7873	81.8707	72.3633	63.2701	59.5474	59.1254		8.45816	4.599	4.562	3.225	4.751
	1.384	92.7787	81.8893	72.4204	63.2978	59.5754	59.1468		8.47198	5.683	4.764	4.214	4.695
	1.383	92.7589	81.8908	72.4177	63.2842	59.5704	59.154		8.48584	5.895	4.415	4.99	4.707
	1.382	92.7578	81.9192	72.4334	63.3105	59.5875	59.195		8.49975	5.336	4.093	5.081	4.558
	1.381	92.7301	81.8772	72.3935	63.294	59.5794	59.1738		8.51371	4.982	4.123	4.837	4.159
	1.38	92.714	81.8763	72.4186	63.3054	59.5758	59.19		8.52771	4.978	4.173	4.84	3.907
	1.379	92.6993	81.9048	72.452	63.3253	59.5843	59.1859		8.54176	4.974	3.919	5.124	3.936
	1.378	92.6894	81.9044	72.471	63.3535	59.6114	59.2156		8.55586	5.174	3.65	5.045	3.986
	1.377	92.689	81.9005	72.4848	63.359	59.624	59.2249		8.57	5.603	3.517	4.249	3.829
	1.376	92.6689	81.9058	72.4735	63.3525	59.6207	59.228		8.58419	5.753	3.559	3.542	3.381
	1.375	92.6644	81.9154	72.502	63.3441	59.6381	59.2354		8.59843	5.387	3.556	3.581	2.841
	1.374	92.6612	81.9394	72.5055	63.3703	59.6575	59.2642		8.61271	4.904	3.484	4.128	2.861
	1.373	92.6411	81.9243	72.4837	63.3649	59.6687	59.2495		8.62704	4.618	3.701	4.449	3.235
	1.372	92.6327	81.936	72.5272	63.3788	59.6993	59.2649		8.64142	4.525	4.102	4.274	3.567
	1.371	92.6391	81.9657	72.5422	63.4173	59.7297	59.2934		8.65584	4.869	4.489	3.747	3.882
	1.37	92.6404	81.9913	72.5652	63.448	59.7343	59.3293		8.67032	5.431	4.821	3.435	4.048
	1.369	92.656	82.0131	72.5999	63.4587	59.7553	59.3424		8.68484	5.459	4.812	3.629	3.805
	1.368	92.6697	82.034	72.6325	63.4784	59.7967	59.3497		8.69941	5.201	4.6	4.025	3.24
	1.367	92.6689	82.0499	72.6571	63.5018	59.8037	59.3638		8.71403	5.236	4.515	4.212	2.825
	1.366	92.6882	82.0938	72.6989	63.5098	59.8018	59.3812		8.7287	5.316	4.405	4.384	3.089
	1.365	92.6978	82.1087	72.722	63.5143	59.8292	59.3873		8.74342	5.298	4.158	4.459	3.763
	1.364	92.7241	82.1175	72.7618	63.5739	59.8621	59.4491		8.75819	5.352	3.88	4.005	4.502
	1.363	92.744	82.1288	72.7921	63.5884	59.8707	59.4646		8.77301	5.151	3.488	3.101	4.698
	1.362	92.7398	82.1707	72.8468	63.5934	59.8968	59.4666		8.78788	4.6	3.148	2.469	3.961
	1.361	92.7585	82.1899	72.8689	63.6066	59.9162	59.4785		8.8028	4.342	2.992	2.642	3.065
	1.36	92.7867	82.2379	72.9043	63.6591	59.9203	59.5172		8.81777	4.563	3.102	3.412	2.786
	1.359	92.7968	82.2599	72.9292	63.6639	59.9318	59.5249		8.83279	4.558	3.606	4.009	2.699
	1.358	92.8067	82.2566	72.9426	63.6842	59.9555	59.5392		8.84787	4.089	4.275	4.126	2.471
	1.357	92.8319	82.3128	72.9967	63.7211	59.9744	59.5694		8.86299	3.874	4.812	4.215	2.265
	1.356	92.8616	82.3243	73.0194	63.7302	59.9583	59.5947		8.87817	4.344	5.135	4.661	2.149
	1.355	92.8857	82.3447	73.0404	63.7317	59.965	59.6001		8.8934	4.902	4.926	4.999	1.905
	1.354	92.9159	82.3707	73.0757	63.7553	59.9923	59.6234		8.90868	4.878	4.169	4.84	1.895
	1.353	92.9152	82.3882	73.0976	63.8034	60.0183	59.6549		8.92401	4.395	3.581	4.44	2.578
	1.352	92.9409	82.4067	73.1237	63.824	60.0318	59.6812		8.9394	4.265	3.522	4.053	3.402
	1.351	92.9715	82.4295	73.158	63.8271	60.0263	59.6868		8.95484	4.491	3.49	3.676	3.489
	1.35	92.9872	82.4252	73.1696	63.8387	60.0378	59.7054		8.97033	4.774	3.503	3.345	3.095
	1.349	93.0292	82.4837	73.2254	63.863	60.0655	59.7242		8.98588	5.396	3.652	3.283	2.709
	1.348	93.0589	82.5264	73.2771	63.8953	60.101	59.7487		9.00148	6.028	3.861	3.707	2.423
	1.347	93.0846	82.5441	73.2979	63.9398	60.1283	59.7838		9.01713	6.13	3.664	4.021	2.287
	1.346	93.1261	82.6011	73.3413	63.9744	60.1449	59.8124		9.03284	5.92	3.693	3.68	2.412
	1.345	93.1719	82.6491	73.3903	63.9978	60.186	59.8448		9.0486	5.578	4.41	3.018	2.345
	1.344	93.205	82.7028	73.4538	64.0355	60.2066	59.8695		9.06442	5.022	4.958	2.601	1.975
	1.343	93.2416	82.7316	73.4881	64.0648	60.2487	59.9006		9.0803	4.377	4.817	2.823	1.522
	1.342	93.2837	82.7534	73.5113	64.1107	60.2771	59.9453		9.09623	4.189	4.464	3.455	1.373
	1.341	93.314	82.8159	73.5663	64.1381	60.314	59.973		9.11222	4.754	4.558	3.769	1.69
	1.34	93.3612	82.8654	73.6044	64.1604	60.3261	59.9971		9.12826	5.596	4.89	4.195	2.132
	1.339	93.4035	82.8897	73.6424	64.193	60.3433	60.0204		9.14436	5.825	4.679	4.689	2.224
	1.338	93.4263	82.9195	73.6857	64.2281	60.3755	60.0518		9.16051	5.349	4.393	4.267	2.058
	1.337	93.4546	82.9423	73.7077	64.2594	60.4138	60.0875		9.17673	5.055	4.279	3.542	1.962
	1.336	93.4262	82.9956	73.7602	64.2764	60.4306	60.1085		9.193	5.377	3.73	3.601	2.242
	1.335	93.3684	83.0383	73.804	64.3012	60.472	60.1234		9.20933	5.685	3.04	3.546	2.463
	1.334	93.3153	83.0414	73.8046	64.3333	60.4845	60.1429		9.22571	5.45	3.054	2.847	2.384
	1.333	93.2814	83.0776	73.8482	64.3541	60.5097	60.1657		9.24216	4.91	3.617	2.561	2.381
	1.332	93.3067	83.1161	73.8838	64.3737	60.5216	60.1839		9.25866	4.333	4.19	2.718	2.837
	1.331	93.3753	83.1403	73.9034	64.3863	60.5424	60.1916		9.27522	3.864	4.189	2.484	3.076
	1.33	93.4569	83.1352	73.9064	64.3836	60.5496	60.1819		9.29185	4.081	3.544	2.548	3.201
	1.329	93.508	83.1314	73.9309	64.4048	60.5582	60.2089		9.30853	4.823	3.11	3.323	3.148
	1.328	93.5374	83.1715	73.9692	64.4225	60.577	60.2454		9.32527	5.023	3.31	3.825	2.835
	1.327	93.5467	83.2036	73.9686	64.4494	60.6011	60.2612		9.34207	4.702	3.552	3.335	2.628
	1.326	93.5698	83.235	73.9894	64.494	60.618	60.294		9.35894	4.541	3.596	2.478	2.868
	1.325	93.5831	83.2636	74.0269	64.5086	60.6517	60.3051		9.37586	4.309	3.711	2.213	3.385
	1.324	93.5972	83.2674	74.0381	64.5114	60.6376	60.3219		9.39285	4.152	4.076	2.4	3.646
	1.323	93.6007	83.2767	74.0669	64.5224	60.6739	60.335		9.40989	4.507	4.403	2.414	3.302
	1.322	93.6028	83.2993	74.1015	64.5449	60.6906	60.3366		9.427	5.12	4.535	2.538	2.886
	1.321	93.6236	83.3289	74.121	64.5824	60.7153	60.3778		9.44417	5.262	4.616	2.969	2.71
	1.32	93.6348	83.3366	74.1507	64.5978	60.7272	60.4007		9.46141	4.799	4.583	3.517	2.471
	1.319	93.6253	83.3542	74.1794	64.6159	60.7538	60.4102		9.4787	4.34	4.3	3.963	2.32
	1.318	93.6341	83.3623	74.1833	64.6388	60.7519	60.4167		9.49606	4.538	4.113	3.981	2.625
	1.317	93.6571	83.3714	74.2063	64.6517	60.7675	60.4274		9.51349	5.21	4.202	3.612	2.791
	1.316	93.671	83.402	74.2323	64.6616	60.7862	60.4359		9.53098	5.781	4.223	3.427	2.491
	1.315	93.6562	83.4476	74.2561	64.6814	60.8054	60.4603		9.54853	5.776	4.088	3.263	2.079
	1.314	93.6654	83.4388	74.2524	64.7035	60.8127	60.4861		9.56614	5.621	4.077	3.396	1.693
	1.313	93.6626	83.4791	74.2853	64.7362	60.85	60.5142		9.58383	5.76	4.21	4.153	1.001
	1.312	93.6937	83.5189	74.3426	64.7612	60.8631	60.5318		9.60157	6.102	4.82	4.491	0.702
	1.311	93.7222	83.5402	74.3801	64.7698	60.902	60.5472		9.61939	6.664	5.596	4.034	0.889
	1.31	93.7311	83.5578	74.3934	64.7722	60.9026	60.5443		9.63727	7.153	5.609	3.703	1.875
	1.309	93.7285	83.5923	74.4079	64.818	60.9345	60.5719		9.65522	6.93	5.145	3.855	3.295
	1.308	93.7277	83.5812	74.427	64.8405	60.9428	60.588		9.67323	6.307	5.183	4.714	3.859
	1.307	93.7444	83.5736	74.4273	64.8512	60.9619	60.5957		9.69131	5.863	5.493	5.53	3.045
	1.306	93.7523	83.5858	74.4213	64.8758	60.9571	60.6143		9.70946	5.889	5.561	5.259	1.946
	1.305	93.7632	83.6271	74.4676	64.8938	60.9848	60.6399		9.72767	6.237	5.443	4.701	1.219
	1.304	93.7498	83.634	74.4883	64.8869	60.9813	60.6329		9.74596	6.434	5.116	4.79	1.117
	1.303	93.7838	83.638	74.5241	64.9263	61.0303	60.6715		9.76431	6.535	4.545	5.191	1.298
	1.302	93.798	83.6604	74.5411	64.9441	61.0376	60.6896		9.78274	7.001	4.076	5.388	1.652
	1.301	93.8063	83.6804	74.5613	64.9579	61.0548	60.7083		9.80123	7.605	4.069	4.958	2.125
	1.3	93.7827	83.699	74.5744	64.9592	61.0374	60.7135		9.81979	7.966	4.265	4.291	2.147
	1.299	93.8177	83.7435	74.6056	64.9908	61.085	60.7392		9.83843	7.981	4.374	4.54	2.028
	1.298	93.8376	83.7653	74.6345	65.0184	61.0876	60.7541		9.85713	7.599	5.08	5.686	2.093
	1.297	93.8527	83.7758	74.6452	65.0434	61.1137	60.7809		9.87591	7.049	6.322	6.329	2.006
	1.296	93.8669	83.7931	74.656	65.0518	61.1296	60.7769		9.89475	7.041	6.787	5.724	1.832
	1.295	93.8617	83.8203	74.6868	65.0707	61.1651	60.7914		9.91367	7.636	6.578	4.776	1.86
	1.294	93.8697	83.833	74.7139	65.0824	61.1479	60.8041		9.93266	8.124	6.858	4.719	1.9
	1.293	93.8607	83.8494	74.7388	65.113	61.1781	60.8285		9.95173	8.123	7.134	5.542	1.644
	1.292	93.8816	83.8475	74.7619	65.1296	61.1901	60.8407		9.97087	7.873	6.948	6.215	1.656
	1.291	93.8817	83.8746	74.7781	65.155	61.2176	60.877		9.99008	7.733	7.054	5.904	1.812
	1.29	93.8649	83.8843	74.8068	65.1492	61.2069	60.8749		10.0094	7.884	7.401	4.768	1.904
	1.289	93.8831	83.9126	74.8272	65.1774	61.2525	60.8892		10.0287	8.066	7.351	3.671	2.281
	1.288	93.9013	83.9431	74.8533	65.1959	61.237	60.9005		10.0482	8.07	6.973	3.488	2.806
	1.287	93.9063	83.9691	74.8764	65.2087	61.2832	60.9172		10.0677	7.834	6.749	3.941	2.989
	1.286	93.9265	83.9802	74.9029	65.2358	61.2954	60.921		10.0873	7.476	6.87	4.353	2.805
	1.285	93.9313	84.0158	74.9281	65.2833	61.3409	60.9534		10.1069	7.559	6.756	4.32	2.563
	1.284	93.9177	84.0009	74.9113	65.2799	61.3364	60.9552		10.1267	7.938	6.163	3.757	2.758
	1.283	93.9066	84.024	74.9189	65.2986	61.3505	60.9738		10.1465	7.282	5.438	3.381	3.044
	1.282	93.923	84.0485	74.9633	65.3214	61.3501	60.992		10.1664	6.009	4.587	3.676	2.495
	1.281	93.9331	84.0585	74.9971	65.3497	61.3719	61.0324		10.1863	5.701	3.747	3.927	0.853
	1.28	93.9321	84.0756	75.0378	65.3594	61.3648	61.0303		10.2064	5.784	3.454	3.726	0.019
	1.279	93.9395	84.079	75.0667	65.3816	61.4014	61.0502		10.2265	5.179	3.517	3.448	0.58
	1.278	93.96	84.1099	75.0635	65.3866	61.419	61.064		10.2467	4.707	3.777	3.286	2.09
	1.277	93.9512	84.1334	75.0759	65.4092	61.4505	61.0852		10.267	5.212	4.162	3.019	3.23
	1.276	93.9645	84.1465	75.0841	65.4319	61.4543	61.0915		10.2874	6.489	4.685	2.901	3.783
	1.275	93.9425	84.1664	75.1308	65.4734	61.4991	61.1288		10.3079	7.644	5.817	3.122	3.229
	1.274	93.9698	84.1819	75.1389	65.4964	61.5086	61.1458		10.3284	8.122	7.456	3.575	2.206
	1.273	93.9792	84.2167	75.1616	65.5136	61.5097	61.1654		10.349	8.596	8.883	4.232	2.164
	1.272	93.9839	84.2084	75.173	65.5129	61.5191	61.164		10.3697	9.777	9.681	5.04	2.711
	1.271	93.9807	84.2668	75.2258	65.5507	61.5645	61.1985		10.3905	11.07	9.576	5.559	2.859
	1.27	93.9983	84.2615	75.2294	65.5531	61.5612	61.2042		10.4114	11.718	9.098	5.57	3.004
	1.269	93.9884	84.2571	75.2414	65.5657	61.5906	61.2105		10.4323	11.873	9.32	5.344	3.032
	1.268	93.9889	84.2834	75.262	65.5795	61.5909	61.2094		10.4533	12.15	10.314	5.198	2.924
	1.267	93.9772	84.2978	75.3022	65.6014	61.5982	61.217		10.4744	12.433	11.322	5.059	2.743
	1.266	93.9724	84.3144	75.3231	65.6039	61.6028	61.2232		10.4956	12.502	11.69	4.743	2.792
	1.265	93.992	84.3386	75.3275	65.65	61.6288	61.2546		10.5169	12.422	10.961	4.303	2.796
	1.264	93.9928	84.3607	75.3438	65.6538	61.6649	61.2698		10.5383	11.79	9.656	4.315	2.443
	1.263	94.0021	84.4055	75.3978	65.6893	61.6804	61.3018		10.5598	11.116	8.781	4.641	2.078
	1.262	94.0019	84.3754	75.3712	65.6945	61.6863	61.3087		10.5813	11.379	8.534	4.559	2.005
	1.261	94.0168	84.4345	75.4355	65.7375	61.7333	61.3464		10.603	11.883	8.756	4.407	2.118
	1.26	94.0166	84.4573	75.4369	65.7462	61.7127	61.3307		10.6247	12.062	9.183	4.583	2.648
	1.259	94.0412	84.4505	75.4649	65.7806	61.7629	61.3767		10.6465	12.293	9.479	4.517	3.394
	1.258	94.0195	84.4722	75.49	65.7863	61.7539	61.3883		10.6684	12.268	9.915	4.235	3.606
	1.257	94.0365	84.5006	75.5239	65.8009	61.8149	61.3957		10.6904	11.938	10.28	4.236	3.193
	1.256	94.0394	84.5017	75.5427	65.805	61.7795	61.3898		10.7125	11.875	9.949	4.109	3.147
	1.255	94.0454	84.5266	75.5651	65.8507	61.8214	61.4439		10.7347	11.953	9.293	3.57	3.192
	1.254	94.0384	84.5446	75.5811	65.8411	61.8003	61.4241		10.7569	11.577	8.754	3.501	2.932
	1.253	94.037	84.5764	75.6176	65.8635	61.8421	61.4506		10.7793	10.414	8.37	4.06	3.082
	1.252	94.0586	84.5636	75.6251	65.8861	61.8459	61.4561		10.8018	9.129	8.481	4.381	3.685
	1.251	94.0416	84.5663	75.635	65.9046	61.8902	61.4776		10.8243	8.983	8.527	4.298	4.001
	1.25	94.0389	84.5606	75.6285	65.9053	61.8677	61.4706		10.847	9.635	7.718	4.294	3.983
	1.249	94.0311	84.6001	75.6492	65.952	61.9116	61.5129		10.8697	9.348	6.64	4.237	3.554
	1.248	94.0476	84.6218	75.6942	65.9639	61.9075	61.5061		10.8925	7.977	5.952	3.965	2.584
	1.247	94.0469	84.6571	75.7253	66.005	61.9724	61.5605		10.9155	6.607	5.476	3.599	1.686
	1.246	94.0645	84.6842	75.732	66.0057	61.9626	61.5398		10.9385	5.751	4.871	2.989	1.261
	1.245	94.0616	84.7035	75.7623	66.0482	62.0012	61.5806		10.9616	5.27	4.009	2.187	1.402
	1.244	94.0948	84.6981	75.7833	66.052	61.9883	61.5916		10.9848	4.742	3.256	1.953	2.092
	1.243	94.1022	84.7262	75.8095	66.0927	62.0492	61.6271		11.0082	4.106	3.039	2.205	2.011
	1.242	94.0858	84.7183	75.8288	66.0914	62.0119	61.6192		11.0316	3.718	3.412	2.935	1.594
	1.241	94.0834	84.7451	75.8431	66.0939	62.0596	61.6331		11.0551	3.562	3.475	3.071	1.326
	1.24	94.0901	84.7529	75.8489	66.097	62.0344	61.6291		11.0787	3.803	3.146	2.664	1.154
	1.239	94.0916	84.798	75.892	66.1586	62.0894	61.6784		11.1025	4.274	3.286	2.52	1.31
	1.238	94.101	84.8339	75.9259	66.1519	62.0904	61.6788		11.1263	4.079	3.683	2.489	1.409
	1.237	94.1008	84.8539	75.9566	66.1937	62.1261	61.6978		11.1502	2.967	3.299	2.375	1.294
	1.236	94.108	84.8696	75.9525	66.1948	62.1309	61.7073		11.1743	1.973	2.758	2.139	1.612
	1.235	94.1021	84.8676	75.9669	66.2368	62.163	61.7232		11.1984	1.949	2.812	1.536	1.393
	1.234	94.0936	84.8768	75.9872	66.2202	62.1803	61.7101		11.2226	2.478	2.899	1.295	1.46
	1.233	94.102	84.8929	76.0291	66.2475	62.1925	61.7347		11.247	2.707	2.333	1.537	1.791
	1.232	94.1097	84.9135	76.0262	66.2641	62.1879	61.7467		11.2714	2.675	2.143	1.613	1.877
	1.231	94.1241	84.9595	76.0735	66.3096	62.2284	61.7899		11.296	2.56	2.912	1.701	2.074
	1.23	94.1291	84.9615	76.0577	66.3223	62.2233	61.7979		11.3206	2.44	3.195	2.545	2.964
	1.229	94.1355	84.9686	76.0778	66.3521	62.291	61.8452		11.3454	2.387	2.174	3.017	4.06
	1.228	94.1304	85.0325	76.1308	66.3807	62.271	61.8555		11.3703	2.678	1.039	2.694	4.442
	1.227	94.1197	85.0015	76.1568	66.3937	62.2985	61.8689		11.3953	3.403	1.151	2.386	4.224
	1.226	94.1253	84.9952	76.1334	66.3774	62.2785	61.8451		11.4204	3.925	2.519	2.657	4.137
	1.225	94.0954	85.0164	76.1819	66.4147	62.3267	61.8923		11.4456	4.382	3.945	3.227	4.214
	1.224	94.1002	85.0472	76.1922	66.3961	62.3231	61.8741		11.4709	5.72	4.868	3.604	4.151
	1.223	94.1208	85.0764	76.22	66.4628	62.3816	61.9302		11.4963	6.752	5.664	3.981	3.801
	1.222	94.1333	85.0858	76.2141	66.4542	62.3602	61.9123		11.5219	6.614	6.77	4.67	3.419
	1.221	94.12	85.0761	76.254	66.4985	62.3792	61.94		11.5475	6.557	8.004	4.961	3.125
	1.22	94.1106	85.0994	76.267	66.4976	62.3883	61.947		11.5733	6.875	8.578	4.636	2.789
	1.219	94.1335	85.159	76.3071	66.528	62.4467	61.9739		11.5992	6.866	8.504	3.964	2.634
	1.218	94.1309	85.14	76.3336	66.5275	62.4265	61.9824		11.6252	6.361	7.854	3.491	2.862
	1.217	94.1274	85.1684	76.3461	66.5822	62.4451	62.0111		11.6514	5.502	6.152	3.508	2.869
	1.216	94.1305	85.1652	76.357	66.5617	62.4499	62.0022		11.6776	4.599	4.278	4.05	2.798
	1.215	94.1327	85.1599	76.386	66.5938	62.4799	62.0283		11.704	4.018	3.913	4.363	3.108
	1.214	94.1413	85.2214	76.3921	66.6096	62.4739	62.0303		11.7304	4.156	5.007	4.441	3.388
	1.213	94.1525	85.246	76.4631	66.667	62.5287	62.1003		11.757	4.753	5.81	4.098	3.099
	1.212	94.1729	85.2471	76.4569	66.6513	62.5284	62.0788		11.7837	5.542	5.763	2.974	2.657
	1.211	94.1579	85.2925	76.5056	66.6958	62.5604	62.1293		11.8106	5.982	5.028	1.642	2.763
	1.21	94.1396	85.2152	76.4615	66.6792	62.5542	62.1035		11.8376	5.638	3.872	1.746	3.009
	1.209	94.135	85.2956	76.5319	66.6955	62.601	62.1118		11.8646	5.062	3.439	2.92	2.666
	1.208	94.1541	85.3203	76.5125	66.7269	62.5812	62.1389		11.8919	4.619	4.307	3.483	2.288
	1.207	94.1642	85.3276	76.5569	66.7635	62.6187	62.1661		11.9192	3.641	5.381	3.814	2.765
	1.206	94.1549	85.3071	76.5517	66.7589	62.6385	62.1631		11.9467	2.844	5.232	4.482	3.753
	1.205	94.1435	85.3791	76.6402	66.8036	62.6568	62.2057		11.9742	3.694	4.466	4.627	4.227
	1.204	94.1554	85.3391	76.5948	66.7856	62.6536	62.182		12.002	5.431	4.909	4.736	3.623
	1.203	94.1658	85.4351	76.651	66.821	62.6963	62.2211		12.0298	5.984	6.208	5.244	2.672
	1.202	94.1192	85.3743	76.6091	66.8016	62.6722	62.1956		12.0578	5.745	7.21	4.824	2.489
	1.201	94.1379	85.3991	76.7184	66.88	62.7118	62.2468		12.0859	6.293	7.442	3.337	2.505
	1.2	94.1357	85.4105	76.6837	66.8665	62.7005	62.2705		12.1141	7.552	7.367	2.831	3.141
	1.199	94.1326	85.4287	76.7077	66.895	62.7488	62.2824		12.1425	8.639	6.687	3.435	3.219
	1.198	94.1316	85.4726	76.7318	66.8835	62.7507	62.2496		12.171	9.12	5.824	4.179	3.63
	1.197	94.1231	85.4626	76.7591	66.9487	62.7635	62.2991		12.1997	8.499	5.662	4.782	4.174
	1.196	94.1205	85.5044	76.7613	66.9621	62.7841	62.308		12.2284	7.289	6.095	4.792	3.787
	1.195	94.127	85.5423	76.7805	66.9775	62.8004	62.3378		12.2573	6.896	6.655	3.883	2.964
	1.194	94.1172	85.4941	76.7857	67.0125	62.7815	62.3452		12.2864	7.676	6.791	3.08	2.427
	1.193	94.1088	85.5577	76.8295	67.0231	62.8342	62.3766		12.3156	8.749	5.789	2.699	1.773
	1.192	94.0914	85.5352	76.8044	67.0185	62.8249	62.3616		12.3449	9.077	4.363	2.196	0.896
	1.191	94.0867	85.5426	76.8424	67.0582	62.8716	62.3904		12.3743	8.067	4.115	1.7	0.394
	1.19	94.0557	85.5527	76.8351	67.0617	62.8702	62.394		12.404	6.62	5.23	1.868	0.808
	1.189	94.0402	85.5458	76.8765	67.0645	62.8508	62.3825		12.4337	5.781	6.49	2.454	1.494
	1.188	94.0199	85.5832	76.8786	67.0795	62.8689	62.3908		12.4636	5.687	6.817	2.987	1.625
	1.187	94.0253	85.5666	76.8918	67.1148	62.8977	62.4499		12.4936	5.776	5.853	3.111	1.423
	1.186	93.9947	85.5579	76.8909	67.1084	62.9242	62.4347		12.5238	5.683	4.596	2.716	2.012
	1.185	93.974	85.5978	76.9131	67.1376	62.9444	62.4496		12.5541	5.489	4.197	2.216	2.193
	1.184	93.9524	85.5879	76.9132	67.1081	62.935	62.4144		12.5846	5.479	4.82	2.558	2.044
	1.183	93.9084	85.5667	76.9274	67.1418	62.9568	62.4606		12.6152	5.582	5.702	3.235	1.821
	1.182	93.891	85.5801	76.9282	67.1427	62.9421	62.4584		12.646	6.437	6.561	3.938	2.131
	1.181	93.8748	85.6305	76.9622	67.214	62.9992	62.4923		12.6769	8.19	7.567	3.814	2.627
	1.18	93.8382	85.571	76.9283	67.1697	62.9793	62.4732		12.708	9.952	8.288	2.978	2.72
	1.179	93.8065	85.5722	76.9576	67.2006	62.9846	62.4744		12.7392	10.936	8.573	2.497	2.358
	1.178	93.7572	85.5603	76.9328	67.192	62.9828	62.4787		12.7706	11.399	8.981	2.517	2.559
	1.177	93.7401	85.5723	76.9739	67.2481	63	62.505		12.8021	11.136	9.005	2.786	3.333
	1.176	93.6769	85.5513	76.9076	67.2195	62.9879	62.4823		12.8338	9.815	8.319	3.715	3.813
	1.175	93.6738	85.5801	76.9649	67.2469	63.0257	62.516		12.8656	8.536	7.629	4.869	3.309
	1.174	93.6338	85.5468	76.9549	67.2181	63.0143	62.4843		12.8976	8.398	6.826	5.441	2.53
	1.173	93.5771	85.5352	76.9495	67.2606	63.0343	62.4997		12.9298	8.518	5.751	5.066	2.214
	1.172	93.5521	85.555	76.973	67.2449	63.0261	62.4938		12.9621	7.8	5.078	3.831	2.404
	1.171	93.5025	85.5346	76.9767	67.2841	63.0365	62.523		12.9946	6.494	4.684	2.825	1.812
	1.17	93.4711	85.5765	76.997	67.2539	63.0172	62.5132		13.0273	4.994	4.196	2.445	1.309
	1.169	93.4601	85.5253	76.9921	67.2946	63.0599	62.5417		13.0601	3.238	3.574	1.787	1.367
	1.168	93.4373	85.5675	77.0269	67.3015	63.0755	62.5321		13.0931	2.467	2.747	1.475	2.028
	1.167	93.4231	85.5748	77.0222	67.3216	63.0763	62.5451		13.1262	3.654	2.701	1.991	2.531
	1.166	93.4087	85.5961	77.0599	67.3489	63.082	62.55		13.1595	5.244	4.26	2.375	2.196
	1.165	93.3735	85.5902	77.0507	67.3514	63.1319	62.574		13.193	5.883	5.765	2.197	1.498
	1.164	93.3885	85.6029	77.0722	67.3773	63.1487	62.5826		13.2267	6.636	6.228	2.849	1.702
	1.163	93.3697	85.5795	77.0708	67.3991	63.1586	62.619		13.2605	7.761	6.57	4.264	2.26
	1.162	93.3566	85.6127	77.0962	67.4089	63.1596	62.6202		13.2945	8.289	7.237	4.332	2.228
	1.161	93.3725	85.6629	77.1526	67.4466	63.1925	62.6488		13.3287	8.455	7.792	2.734	1.421
	1.16	93.3887	85.6436	77.1545	67.4423	63.2057	62.643		13.363	8.913	7.911	1.423	1.38
	1.159	93.4272	85.6993	77.2068	67.5238	63.2567	62.7055		13.3976	9.33	7.697	1.797	2.356
	1.158	93.4318	85.7447	77.2516	67.5215	63.2522	62.7139		13.4323	9.79	7.859	3.466	3.107
	1.157	93.4491	85.7951	77.2922	67.5453	63.2749	62.723		13.4671	10.248	8.762	3.818	3.039
	1.156	93.4657	85.8033	77.2841	67.5686	63.299	62.7466		13.5022	10.371	9.933	3.869	2.509
	1.155	93.5127	85.8479	77.3537	67.6271	63.3439	62.7885		13.5375	10.47	10.434	3.44	1.87
	1.154	93.5452	85.8973	77.3846	67.6455	63.3748	62.8498		13.5729	10.867	10.524	2.518	1.424
	1.153	93.5822	85.933	77.4439	67.6742	63.4102	62.8501		13.6085	11.137	10.8	2.454	1.46
	1.152	93.6572	85.9799	77.5283	67.7099	63.4391	62.8756		13.6443	10.921	10.938	3.287	1.937
	1.151	93.6609	86.0259	77.5404	67.752	63.4554	62.9092		13.6803	10.165	10.581	4.066	2.511
	1.15	93.6745	85.9965	77.5447	67.7579	63.4564	62.9133		13.7165	9.836	10.195	4.731	2.914
	1.149	93.7232	86.0531	77.5678	67.8001	63.5105	62.9541		13.7529	10.72	10.009	4.704	2.882
	1.148	93.7548	86.1199	77.6303	67.8251	63.5322	62.9784		13.7895	11.305	9.564	4.586	2.869
	1.147	93.8018	86.1684	77.6724	67.8724	63.5615	63.0186		13.8263	10.457	8.712	4.724	3.132
	1.146	93.8343	86.1352	77.6832	67.8716	63.5907	63.0424		13.8632	9.429	8.205	4.508	3.605
	1.145	93.8833	86.2174	77.7431	67.9336	63.6068	63.0875		13.9004	9.385	8.178	4.018	3.784
	1.144	93.9077	86.2233	77.755	67.9508	63.6195	63.0873		13.9378	9.992	8.812	3.542	3.433
	1.143	93.947	86.2606	77.7897	67.9761	63.6742	63.1336		13.9753	10.27	10.107	3.529	2.719
	1.142	93.9735	86.32	77.8547	68.0063	63.6993	63.15		14.0131	10.288	10.957	4.292	2.53
	1.141	94.0234	86.3841	77.8952	68.053	63.7218	63.1933		14.0511	10.255	10.237	4.203	3.208
	1.14	94.0692	86.4106	77.9115	68.0821	63.7379	63.2045		14.0893	10.194	9.208	2.585	4.143
	1.139	94.0825	86.4251	77.9526	68.0853	63.7544	63.2157		14.1277	10.527	9.567	1.085	4.118
	1.138	94.0999	86.4324	77.9562	68.0923	63.7744	63.2266		14.1663	11.18	10.986	1.497	3.077
	1.137	94.14	86.478	77.9974	68.1497	63.8175	63.2871		14.2051	11.16	11.708	2.686	2.297
	1.136	94.1773	86.4894	78.0413	68.2005	63.8443	63.3041		14.2441	10.361	10.962	3.518	2.704
	1.135	94.2146	86.5343	78.0877	68.214	63.8607	63.3226		14.2833	10.015	9.53	3.938	3.625
	1.134	94.2256	86.5576	78.1088	68.2172	63.8937	63.3295		14.3228	10.904	8.6	4.878	4.849
	1.133	94.2517	86.5799	78.1686	68.257	63.9267	63.3717		14.3625	11.922	9.357	5.861	5.982
	1.132	94.2733	86.6077	78.1743	68.2786	63.9368	63.3863		14.4024	12.026	11.173	5.687	6.43
	1.131	94.2916	86.6284	78.1814	68.3174	63.9528	63.427		14.4425	11.723	11.335	4.907	5.941
	1.13	94.3182	86.648	78.2239	68.3204	63.9779	63.4289		14.4828	10.74	9.712	4.372	4.728
	1.129	94.3395	86.7033	78.3047	68.3598	64.0118	63.4524		14.5234	8.41	8.488	3.407	2.939
	1.128	94.3645	86.7129	78.3059	68.3926	64.0335	63.4778		14.5642	6.641	8.009	2.238	2.018
	1.127	94.3738	86.7197	78.3196	68.4219	64.0443	63.5053		14.6052	7.066	7.566	2.237	2.152
	1.126	94.3846	86.7538	78.3392	68.4217	64.0554	63.5019		14.6465	9.234	7.302	2.937	2.974
	1.125	94.4099	86.7737	78.3646	68.461	64.0884	63.5362		14.688	11.511	6.966	3.6	3.078
	1.124	94.4154	86.7444	78.3639	68.4814	64.1019	63.5497		14.7297	11.993	7.248	4.354	2.989
	1.123	94.4197	86.7593	78.3955	68.4908	64.12	63.5713		14.7716	10.986	8.214	4.158	2.662
	1.122	94.436	86.8183	78.4353	68.5168	64.1321	63.5903		14.8139	10.67	9.396	2.255	3.752
	1.121	94.4376	86.8429	78.4642	68.5247	64.1303	63.6048		14.8563	11.383	10.468	0.996	4.502
	1.12	94.4565	86.8527	78.4624	68.5443	64.1617	63.6119		14.899	12.437	10.759	1.141	4.843
	1.119	94.4621	86.8461	78.4861	68.6025	64.2	63.667		14.9419	11.758	9.739	2.633	5.078
	1.118	94.4732	86.8702	78.5024	68.6171	64.2081	63.6851		14.9851	9.201	8.954	5.046	3.996
	1.117	94.4881	86.8893	78.5475	68.6202	64.2168	63.6925		15.0285	8.942	8.112	4.822	3.905
	1.116	94.5166	86.9239	78.5807	68.6314	64.2385	63.6904		15.0722	10.363	7.384	3.304	5.278
	1.115	94.518	86.98	78.6149	68.6548	64.2552	63.7186		15.1162	10.921	7.3	2.572	5.477
	1.114	94.5148	86.968	78.6248	68.6963	64.2756	63.7467		15.1604	10.461	6.994	3.108	3.777
	1.113	94.5287	86.9866	78.6391	68.7117	64.3031	63.7479		15.2048	10.247	6.466	2.765	2.231
	1.112	94.5381	87.0041	78.6658	68.7232	64.3208	63.7475		15.2496	10.789	7.625	2.762	1.904
	1.111	94.5512	87.0248	78.7179	68.7568	64.3446	63.7811		15.2945	11.751	9.459	2.831	2.209
	1.11	94.5707	87.0524	78.7308	68.7911	64.3818	63.819		15.3398	11.725	9.994	2.98	3.253
	1.109	94.579	87.1052	78.7766	68.822	64.3988	63.8477		15.3853	10.666	9.002	2.934	4.46
	1.108	94.5963	87.1175	78.8056	68.84	64.4255	63.858		15.4311	11.29	8.313	4.279	4.486
	1.107	94.602	87.1528	78.8529	68.8645	64.4427	63.8753		15.4772	13.105	8.601	5.034	3
	1.106	94.6109	87.1786	78.8831	68.8704	64.4594	63.8798		15.5235	13.185	8.073	4.077	2.096
	1.105	94.6295	87.1796	78.9047	68.9067	64.4694	63.9256		15.5701	11.914	6.833	2.321	3.028
	1.104	94.6421	87.168	78.9005	68.9417	64.4893	63.9449		15.617	11.377	6.76	1.694	3.818
	1.103	94.6419	87.1804	78.9065	68.9759	64.507	63.9687		15.6642	12.263	7.669	1.877	3.258
	1.102	94.6448	87.2255	78.9299	68.9726	64.5358	63.9642		15.7117	13.306	8.904	2.658	3.05
	1.101	94.6411	87.2488	78.9625	68.9922	64.5538	63.9862		15.7594	12.672	9.539	2.471	4.05
	1.1	94.6479	87.2525	78.9717	69.0377	64.5851	64.0204		15.8075	10.529	9.235	2.203	5.167
	1.099	94.6344	87.2764	79.0295	69.0574	64.5991	64.0399		15.8558	9.195	8.699	2.255	4.898
	1.098	94.6351	87.2746	79.0331	69.0565	64.6103	64.037		15.9045	9.697	8.342	2.473	3.713
	1.097	94.6652	87.3092	79.0634	69.09	64.6236	64.063		15.9534	11.03	8.335	3.61	3.331
	1.096	94.6766	87.3385	79.0888	69.0983	64.6551	64.0639		16.0026	12.305	8.219	4.056	3.872
	1.095	94.6707	87.3549	79.1045	69.1273	64.667	64.096		16.0522	12.13	6.7	2.952	4.397
	1.094	94.656	87.3648	79.1191	69.1434	64.6723	64.1146		16.102	9.818	4.082	2.706	4.805
	1.093	94.6624	87.3952	79.1548	69.1802	64.6988	64.1275		16.1522	7.014	1.633	3.686	3.991
	1.092	94.6696	87.4198	79.1726	69.2059	64.7235	64.1538		16.2027	5.233	1.247	3.827	3.034
	1.091	94.6669	87.4607	79.2187	69.2254	64.7371	64.1745		16.2535	4.475	2.547	3.094	3.207
	1.09	94.6717	87.4495	79.2048	69.2495	64.7597	64.1851		16.3046	5.318	3.621	3.03	2.645
	1.089	94.6691	87.4412	79.1995	69.262	64.7673	64.2044		16.356	7.527	4.401	3.41	1.883
	1.088	94.6403	87.4187	79.208	69.2614	64.7722	64.1913		16.4078	9.185	5.606	3.388	2.377
	1.087	94.6062	87.4114	79.2141	69.2611	64.776	64.1905		16.4598	9.268	5.594	3.254	1.973
	1.086	94.6018	87.4411	79.2306	69.2731	64.7919	64.2048		16.5123	8.688	4.481	3.236	1.62
	1.085	94.6009	87.4624	79.2697	69.3177	64.8128	64.2379		16.565	7.512	3.746	2.871	3.272
	1.084	94.5853	87.4611	79.2721	69.3128	64.8259	64.2372		16.6181	6.034	4.458	1.857	4.598
	1.083	94.5922	87.4884	79.2783	69.3405	64.8288	64.2594		16.6715	6.094	6.2	1.181	3.284
	1.082	94.6059	87.518	79.3303	69.3735	64.8573	64.2822		16.7253	7.353	7.553	2.499	1.578
	1.081	94.6051	87.5172	79.3507	69.3793	64.8735	64.2971		16.7795	7.71	7.739	3.009	1.56
	1.08	94.59	87.514	79.3497	69.3923	64.894	64.297		16.8339	7.248	7.501	2.772	2.29
	1.079	94.5887	87.5433	79.3929	69.4372	64.9086	64.3351		16.8888	6.371	7.635	2.69	2.96
	1.078	94.5955	87.541	79.3977	69.4634	64.9472	64.3657		16.944	5.931	7.406	3.102	3.525
	1.077	94.6138	87.599	79.437	69.4772	64.9762	64.3688		16.9995	7.295	6.297	2.533	3.766
	1.076	94.6155	87.6353	79.4688	69.5041	64.9869	64.384		17.0554	10.083	6.035	2.481	3.653
	1.075	94.6094	87.6146	79.4765	69.5356	64.9991	64.4056		17.1117	11.981	6.527	2.864	3.032
	1.074	94.5958	87.6176	79.4968	69.544	65.018	64.411		17.1684	11.975	6.212	4.056	3.226
	1.073	94.6055	87.644	79.5264	69.5718	65.0502	64.4346		17.2254	10.768	6.069	5.316	4.278
	1.072	94.6157	87.6525	79.5345	69.6016	65.066	64.4615		17.2828	9.456	6.871	4.7	5.189
	1.071	94.5999	87.6922	79.5783	69.6324	65.0825	64.4997		17.3406	7.498	6.969	2.938	4.516
	1.07	94.591	87.7226	79.628	69.6464	65.1046	64.5178		17.3988	5.743	6.063	3.107	2.8
	1.069	94.602	87.7383	79.6427	69.6753	65.1177	64.5302		17.4574	5.776	4.773	3.545	1.73
	1.068	94.5897	87.768	79.6586	69.7033	65.147	64.5503		17.5164	6.485	3.172	4.316	2.845
	1.067	94.5978	87.7846	79.699	69.7209	65.1547	64.5669		17.5758	7.034	2.025	5.121	4.9
	1.066	94.5909	87.7785	79.715	69.7278	65.2002	64.5713		17.6355	7.957	2.563	4.361	5.507
	1.065	94.5887	87.786	79.7175	69.7491	65.2054	64.5898		17.6957	9.4	3.423	2.382	4.591
	1.064	94.597	87.822	79.748	69.796	65.2423	64.6203		17.7563	10.718	4.749	1.333	4.211
	1.063	94.5876	87.8358	79.7545	69.8111	65.2469	64.6431		17.8174	11.342	6.982	1.607	4.555
	1.062	94.5993	87.853	79.7715	69.8256	65.2693	64.6596		17.8788	11.795	8.95	2.605	4.977
	1.061	94.5927	87.8681	79.7992	69.8555	65.2868	64.6643		17.9407	11.742	9.527	3.315	5.333
	1.06	94.5845	87.8726	79.8261	69.8765	65.328	64.6779		18.0029	10.429	8.983	4.539	5.269
	1.059	94.6012	87.9062	79.8634	69.8741	65.3226	64.6914		18.0657	8.721	7.773	4.52	3.377
	1.058	94.5745	87.8958	79.8605	69.9006	65.3422	64.7087		18.1288	7.982	6.734	2.648	2.054
	1.057	94.5341	87.9155	79.8684	69.9162	65.335	64.7119		18.1925	7.651	5.612	1.132	3.192
	1.056	94.5396	87.935	79.9039	69.939	65.3707	64.7335		18.2565	6.689	4.497	4.316	6.024
	1.055	94.5373	87.9458	79.9313	69.9578	65.3596	64.7559		18.321	5.593	5.028	5.426	7.086
	1.054	94.545	87.9818	79.9583	69.9762	65.4163	64.772		18.386	5.262	6.662	5.977	6.383
	1.053	94.5462	87.9849	79.9664	70.0201	65.4437	64.7927		18.4514	5.487	6.824	6.321	5.81
	1.052	94.5465	87.9926	79.9912	70.0455	65.4647	64.8166		18.5173	5.521	4.882	5.826	4.953
	1.051	94.5312	88.0076	80.0165	70.0669	65.4729	64.8267		18.5837	4.574	2.918	3.488	2.111
	1.05	94.526	88.0434	80.0638	70.1141	65.5015	64.8733		18.6505	5.118	2.902	1.384	2.698
	1.049	94.5191	88.061	80.1095	70.1389	65.5164	64.8915		18.7179	7.069	3.437	3.609	5.916
	1.048	94.5193	88.0791	80.1262	70.1348	65.5457	64.8889		18.7857	7.72	5.063	5.684	4.939
	1.047	94.562	88.0841	80.1262	70.1511	65.5489	64.8999		18.854	5.605	6.627	5.079	2.068
	1.046	94.5875	88.1391	80.1661	70.2043	65.5832	64.9456		18.9228	4.566	7.775	3.76	3.463
	1.045	94.5919	88.1507	80.1781	70.1979	65.6058	64.9471		18.9921	5.582	7.539	2.279	5.046
	1.044	94.6011	88.1437	80.1883	70.226	65.6387	64.9659		19.0619	7.862	6.334	2.62	2.41
	1.043	94.599	88.1479	80.202	70.2721	65.6315	65.0145		19.1323	8.074	5.611	4.418	2.334
	1.042	94.6415	88.1527	80.2359	70.2991	65.6681	65.0355		19.2032	5.888	7.159	7.78	6.031
	1.041	94.6892	88.1847	80.2594	70.3219	65.6886	65.0389		19.2745	3.248	9.71	9.669	7.135
	1.04	94.7158	88.2068	80.2878	70.3512	65.7358	65.0629		19.3465	2.588	11.112	5.99	5.318
	1.039	94.7205	88.2052	80.3022	70.3735	65.743	65.0724		19.4189	1.861	9.72	2.826	2.932
	1.038	94.7261	88.2191	80.3136	70.3997	65.7602	65.1065		19.4919	2.961	5.615	5.896	2.595
	1.037	94.7474	88.27	80.3579	70.4116	65.7651	65.1201		19.5655	3.625	2.819	5.262	3.546
	1.036	94.786	88.2694	80.3962	70.4357	65.7803	65.1326		19.6396	4.661	7.023	2.572	3.647
	1.035	94.8044	88.3036	80.415	70.4381	65.8003	65.122		19.7143	5.613	14.014	4.576	3.649
	1.034	94.8116	88.303	80.4258	70.4862	65.859	65.1761		19.7895	6.377	17.054	8.67	4.434
	1.033	94.7901	88.3052	80.4471	70.4942	65.8261	65.1813		19.8653	9.026	12.425	8.832	5.969
	1.032	94.7856	88.3434	80.4813	70.5238	65.8864	65.1944		19.9417	12.398	3.575	8.432	7.218
	1.031	94.7881	88.3624	80.4984	70.5329	65.888	65.2119		20.0187	12.378	2.935	8.267	7.454
	1.03	94.801	88.3505	80.5008	70.5686	65.9077	65.2451
	1.029	94.8037	88.3569	80.5057	70.5975	65.9234	65.2591
	1.028	94.8026	88.3983	80.5489	70.6094	65.977	65.2743
	1.027	94.8033	88.4071	80.5973	70.6283	65.9655	65.2638
	1.026	94.811	88.4314	80.6186	70.656	66.0052	65.2986
	1.025	94.8294	88.4831	80.6395	70.6671	65.9927	65.314
	1.024	94.8364	88.4926	80.658	70.7054	66.051	65.3464
	1.023	94.8167	88.476	80.6329	70.7267	66.0384	65.3631
	1.022	94.8028	88.4786	80.6704	70.7435	66.0673	65.3715
	1.021	94.7983	88.4954	80.695	70.7729	66.083	65.3887
	1.02	94.8047	88.5038	80.7117	70.7911	66.1108	65.4257
	1.019	94.821	88.5328	80.7415	70.8215	66.1462	65.443
	1.018	94.825	88.58	80.7963	70.8671	66.1931	65.4823
	1.017	94.8205	88.5887	80.7968	70.8761	66.1893	65.4905
	1.016	94.82	88.5776	80.8135	70.8932	66.1766	65.5014
	1.015	94.8133	88.569	80.8158	70.9097	66.2083	65.5002
	1.014	94.8197	88.6428	80.8634	70.9586	66.2622	65.5379
	1.013	94.8331	88.6612	80.8794	70.9683	66.2571	65.5424
	1.012	94.8338	88.6762	80.8806	70.9893	66.2918	65.5743
	1.011	94.848	88.6641	80.902	70.9987	66.3112	65.5836
	1.01	94.8649	88.7058	80.9388	71.0569	66.3501	65.6433
	1.009	94.9112	88.7543	81.0296	71.116	66.3991	65.6877
	1.008	94.9309	88.7926	81.0734	71.1645	66.4423	65.725
	1.007	94.9404	88.8284	81.0859	71.1773	66.4453	65.7329
	1.006	94.9469	88.8165	81.1179	71.2155	66.4824	65.7575
	1.005	94.9529	88.854	81.1488	71.2368	66.4812	65.7665
	1.004	94.9617	88.8672	81.1779	71.2662	66.5352	65.7949
	1.003	94.9716	88.9089	81.2076	71.269	66.5375	65.7965
	1.002	94.9665	88.9327	81.2307	71.2997	66.5723	65.8329
	1.001	94.9464	88.9021	81.214	71.3209	66.552	65.8526
	1	94.9438	88.9064	81.2517	71.3401	66.611	65.8686
	0.999	94.9256	88.9419	81.278	71.3496	66.5595	65.8602
	0.998	94.9243	88.9654	81.2823	71.3622	66.6356	65.897
	0.997	94.9178	88.9453	81.2801	71.3543	66.6149	65.869
	0.996	94.9298	88.9864	81.3165	71.4179	66.6731	65.9115
	0.995	94.9284	88.9968	81.3468	71.4269	66.6907	65.9373
	0.994	94.9248	88.9959	81.346	71.4433	66.7212	65.9368
	0.993	94.913	88.9945	81.3624	71.4482	66.7171	65.9436
	0.992	94.9139	89.0397	81.399	71.5044	66.7399	65.9989
	0.991	94.9355	89.0452	81.4411	71.5367	66.7553	66.0074
	0.99	94.935	89.0493	81.4647	71.5458	66.807	66.0407
	0.989	94.9153	89.0333	81.4093	71.5629	66.806	66.0302
	0.988	94.9346	89.0794	81.4709	71.6049	66.823	66.0739
	0.987	94.9415	89.0799	81.4946	71.6089	66.8422	66.0858
	0.986	94.9388	89.0908	81.525	71.653	66.8819	66.1118
	0.985	94.9174	89.1043	81.5433	71.6581	66.8728	66.1104
	0.984	94.9334	89.1277	81.5486	71.6741	66.8932	66.1512
	0.983	94.9437	89.1378	81.5497	71.7045	66.9049	66.1556
	0.982	94.9702	89.207	81.6127	71.7641	66.9584	66.1912
	0.981	94.9664	89.1774	81.6122	71.7519	66.9775	66.1963
	0.98	94.9733	89.2095	81.6556	71.7922	67.0271	66.2446
	0.979	94.9948	89.2612	81.6911	71.8292	67.0128	66.2697
	0.978	94.9821	89.2527	81.7265	71.8538	67.0615	66.296
	0.977	94.9887	89.2351	81.7082	71.8475	67.0499	66.2645
	0.976	94.9824	89.2593	81.7414	71.9047	67.0815	66.3158
	0.975	95.0012	89.297	81.7791	71.888	67.0676	66.3028
	0.974	94.9988	89.3117	81.7969	71.9273	67.1375	66.3411
	0.973	94.975	89.3111	81.8149	71.9392	67.1302	66.3503
	0.972	94.9885	89.3515	81.8551	71.974	67.1688	66.3615
	0.971	94.9863	89.3413	81.84	71.9947	67.1794	66.3926
	0.97	94.9949	89.3532	81.8822	72.0184	67.2121	66.4119
	0.969	94.998	89.3801	81.9168	72.0599	67.2296	66.4403
	0.968	95.0072	89.4179	81.9607	72.0988	67.2643	66.4689
	0.967	95.0224	89.4413	81.9745	72.0655	67.2614	66.4596
	0.966	95.0153	89.4659	81.9925	72.1393	67.3038	66.5303
	0.965	95.0342	89.4566	82.0105	72.1499	67.3134	66.529
	0.964	95.0511	89.4919	82.0348	72.1725	67.3496	66.5434
	0.963	95.0339	89.5226	82.0631	72.1998	67.3596	66.5678
	0.962	95.0454	89.5515	82.115	72.2563	67.3906	66.6203
	0.961	95.0431	89.5271	82.104	72.2508	67.4164	66.6118
	0.96	95.0799	89.5275	82.1203	72.2852	67.4444	66.643
	0.959	95.0566	89.5729	82.1651	72.3121	67.4506	66.6592
	0.958	95.0722	89.5825	82.1793	72.3531	67.5064	66.6964
	0.957	95.0599	89.6045	82.2077	72.3493	67.4836	66.7012
	0.956	95.0947	89.6272	82.245	72.4044	67.5138	66.7449
	0.955	95.0389	89.5897	82.2109	72.418	67.5253	66.7582
	0.954	95.0727	89.6259	82.2108	72.4278	67.5586	66.7724
	0.953	95.0351	89.6207	82.2289	72.4553	67.5566	66.7779
	0.952	95.0729	89.6676	82.3036	72.4671	67.6004	66.8136
	0.951	95.0681	89.6931	82.2967	72.4884	67.5983	66.8061
	0.95	95.0835	89.691	82.3219	72.4935	67.6192	66.8362
	0.949	95.042	89.6956	82.3322	72.5221	67.6419	66.8374
	0.948	95.0598	89.7065	82.3651	72.5611	67.665	66.8692
	0.947	95.0827	89.7346	82.3513	72.6045	67.6744	66.9197
	0.946	95.0927	89.7333	82.4047	72.5908	67.6937	66.9228
	0.945	95.0725	89.7548	82.4323	72.6215	67.6996	66.9307
	0.944	95.0808	89.8074	82.4454	72.6372	67.7343	66.9588
	0.943	95.0947	89.8112	82.464	72.6839	67.7365	67
	0.942	95.0745	89.8267	82.4933	72.7194	67.7449	67.0279
	0.941	95.1064	89.8128	82.5015	72.7555	67.7737	67.0425
	0.94	95.1275	89.8332	82.5368	72.7258	67.7524	67.0301
	0.939	95.1078	89.8432	82.5648	72.7713	67.7576	67.043
	0.938	95.1261	89.872	82.5765	72.7682	67.7567	67.0624
	0.937	95.0989	89.8817	82.5916	72.7754	67.7246	67.0817
	0.936	95.0974	89.9168	82.6244	72.8001	67.7332	67.1048
	0.935	95.0855	89.9412	82.6213	72.792	67.7059	67.0967
	0.934	95.1166	89.9178	82.6544	72.8321	67.7171	67.1254
	0.933	95.1239	89.9212	82.6333	72.7951	67.7385	67.0726
	0.932	95.1156	89.9612	82.6921	72.8102	67.8051	67.087
	0.931	95.157	90.0153	82.7534	72.8468	67.9149	67.1333
	0.93	95.1909	90.0432	82.75	72.9034	68.0242	67.1776
	0.929	95.2143	90.0527	82.7614	72.8921	68.069	67.1934
	0.928	95.1777	90.0413	82.7528	72.962	68.1008	67.2398
	0.927	95.2275	90.0939	82.8302	73.0662	68.1481	67.3591
	0.926	95.2234	90.1225	82.8809	73.1493	68.1655	67.4356
	0.925	95.2157	90.1298	82.9161	73.1468	68.168	67.4162
	0.924	95.2046	90.0962	82.9171	73.1424	68.2059	67.4364
	0.923	95.2277	90.1325	82.9313	73.1875	68.2139	67.4612
	0.922	95.2182	90.1591	82.9824	73.218	68.2575	67.4802
	0.921	95.2136	90.2266	83.0319	73.2453	68.261	67.5269
	0.92	95.2117	90.2299	83.0524	73.3193	68.3079	67.5815
	0.919	95.2494	90.2417	83.0568	73.3042	68.3038	67.5438
	0.918	95.2463	90.2163	83.0686	73.364	68.3409	67.6001
	0.917	95.1743	90.198	83.0579	73.3796	68.3339	67.6039
	0.916	95.1974	90.2341	83.0846	73.3343	68.3777	67.5615
	0.915	95.2033	90.2351	83.1004	73.3923	68.3535	67.6234
	0.914	95.1784	90.2509	83.1021	73.4231	68.4146	67.6707
	0.913	95.1928	90.3102	83.1496	73.4565	68.4444	67.6602
	0.912	95.2045	90.2554	83.1518	73.4655	68.4477	67.6839
	0.911	95.1857	90.2597	83.1755	73.4724	68.4737	67.6739
	0.91	95.1662	90.2981	83.2247	73.5222	68.5243	67.7252
	0.909	95.173	90.3159	83.234	73.55	68.5286	67.7337
	0.908	95.1971	90.2943	83.2452	73.5736	68.5152	67.7493
	0.907	95.167	90.3382	83.2459	73.5778	68.5546	67.7552
	0.906	95.1779	90.3723	83.2736	73.5967	68.5701	67.7807
	0.905	95.1464	90.3449	83.3173	73.6121	68.577	67.7969
	0.904	95.2216	90.3856	83.3282	73.6753	68.6154	67.8592
	0.903	95.1897	90.3708	83.3497	73.7108	68.6165	67.859
	0.902	95.2705	90.3717	83.3607	73.7354	68.6833	67.9106
	0.901	95.2166	90.3739	83.3554	73.7255	68.7025	67.9005
	0.9	95.1493	90.4695	83.4635	73.7536	68.711	67.9033
	0.899	95.1532	90.4561	83.4579	73.7693	68.7421	67.9202
	0.898	95.2157	90.4638	83.456	73.8191	68.7777	67.9715
	0.897	95.1882	90.4461	83.4352	73.8275	68.7653	67.9673
	0.896	95.2202	90.5043	83.523	73.8663	68.7926	68.0078
	0.895	95.2137	90.5284	83.5346	73.8855	68.8001	68.0191
	0.894	95.1522	90.5293	83.5335	73.9374	68.8576	68.0564
	0.893	95.1742	90.5493	83.5724	73.9319	68.859	68.0343
	0.892	95.1697	90.579	83.6032	74.0096	68.9085	68.1322
	0.891	95.1424	90.5468	83.5961	73.9583	68.9092	68.0949
	0.89	95.1431	90.6275	83.6163	74.0242	68.9407	68.1244
	0.889	95.1896	90.5788	83.6563	74.0153	68.9566	68.1293
	0.888	95.2056	90.5788	83.6984	74.0463	68.9999	68.1623
	0.887	95.1705	90.5815	83.6679	74.0638	69.0276	68.1598
	0.886	95.1233	90.645	83.7299	74.1407	69.018	68.247
	0.885	95.1647	90.6509	83.7424	74.1184	69.0427	68.2081
	0.884	95.1403	90.5676	83.7798	74.2085	69.0898	68.2721
	0.883	95.1409	90.6255	83.8302	74.1709	69.0952	68.2524
	0.882	95.2401	90.6855	83.7554	74.2757	69.1389	68.3392
	0.881	95.2052	90.7565	83.7791	74.2306	69.1358	68.2963
	0.88	95.2636	90.7203	83.8471	74.3055	69.1887	68.3585
	0.879	95.3001	90.6995	83.8466	74.3232	69.2215	68.3752
	0.878	95.1615	90.8308	83.9894	74.3801	69.2826	68.4668
	0.877	95.289	90.8036	83.9305	74.3997	69.3152	68.4639
	0.876	95.2577	90.7491	84.0532	74.4199	69.3056	68.5409
	0.875	95.3236	90.8074	83.9733	74.459	69.3209	68.5339
	0.874	95.3131	90.8741	84.0969	74.5088	69.3827	68.5557
	0.873	95.3617	90.8378	83.9652	74.4889	69.3953	68.4792
	0.872	95.2275	90.9493	84.0456	74.5688	69.4111	68.5721
	0.871	95.291	90.9761	84.0744	74.6041	69.4269	68.5887
	0.87	95.254	90.9473	84.1605	74.6491	69.4677	68.6612
	0.869	95.2422	90.9775	84.1516	74.6738	69.5072	68.6584
	0.868	95.2529	90.94	84.2179	74.709	69.5093	68.7172
	0.867	95.2802	90.9473	84.174	74.7104	69.5293	68.7073
	0.866	95.2894	90.8599	84.2431	74.7208	69.5684	68.7294
	0.865	95.2655	90.869	84.2303	74.8161	69.6354	68.8206
	0.864	95.2649	90.9393	84.2525	74.8068	69.6848	68.7776
	0.863	95.2844	90.9274	84.2622	74.8151	69.6716	68.8112
	0.862	95.3234	91.0291	84.3378	74.8163	69.6644	68.8439
	0.861	94.9126	91.0795	84.035	74.8192	69.473	68.8977
	0.86	94.0655	90.9663	83.8262	75.2058	69.8975	69.3743
	0.859	95.9732	91.0343	84.9028	75.742	70.2757	69.7831
	0.858	95.2716	91.3082	84.8286	75.4179	70.1218	69.5337
	0.857	95.4652	91.1544	84.7882	75.3634	70.2665	69.4766
	0.856	95.5258	91.2591	85.167	75.3555	70.2322	69.4802
	0.855	95.4764	91.3314	85.0366	75.4782	70.3304	69.6204
	0.854	95.2763	91.2445	84.944	75.4734	70.3795	69.5837
	0.853	95.431	91.3879	85.0189	75.5383	70.2672	69.676
	0.852	95.1264	91.3008	85.0586	75.4949	70.1713	69.6219
	0.851	95.3147	91.059	84.8209	75.5501	70.2736	69.7022
	0.85	95.4152	91.338	84.9885	75.6791	70.36	69.7824
	0.849	95.2135	91.3855	84.9784	75.4162	70.3544	69.5984
	0.848	95.374	91.1821	85.0751	75.4658	70.3642	69.6601
	0.847	95.4175	91.2422	85.0832	75.7497	70.5352	69.8685
	0.846	95.4448	91.2403	84.9966	75.5696	70.4318	69.6373
	0.845	95.245	91.3412	85.0781	75.4748	70.4084	69.6008
	0.844	95.3473	91.6031	85.2166	75.612	70.3411	69.7151
	0.843	95.2276	91.4384	85.0825	75.5804	70.349	69.7324
	0.842	95.1179	91.4711	85.0701	75.6702	70.4046	69.7729
	0.841	94.979	91.2939	84.9082	75.5408	70.3157	69.6567
	0.84	95.1727	91.3562	84.998	75.6345	70.4745	69.8226
	0.839	95.3158	91.4698	85.1272	75.6831	70.4758	69.8454
	0.838	95.3951	91.4729	85.1526	75.7246	70.5393	69.8149
	0.837	95.1238	91.3568	85.0801	75.7383	70.482	69.8102
	0.836	95.213	91.4491	85.1603	75.7264	70.4434	69.7883
	0.835	95.4083	91.4235	85.1764	75.7617	70.46	69.8068
	0.834	95.4199	91.4014	85.1945	75.7265	70.4812	69.7684
	0.833	95.3449	91.4724	85.2082	75.7049	70.5524	69.7452
	0.832	95.4169	91.4309	85.0853	75.7864	70.572	69.861
	0.831	95.3857	91.5205	85.0715	75.8374	70.4686	69.8496
	0.83	95.3129	91.5172	85.1024	75.8702	70.5623	69.9032
	0.829	95.1668	91.5876	85.1839	75.8306	70.6459	69.8767
	0.828	95.2904	91.6092	85.2081	75.7943	70.6684	69.8448
	0.827	95.4586	91.5187	85.2095	75.8871	70.7232	69.9193
	0.826	95.4291	91.5326	85.237	75.9536	70.7169	70.0175
	0.825	95.4026	91.6032	85.2628	76.0278	70.7357	70.0616
	0.824	95.4912	91.6409	85.2581	76.0544	70.7067	70.0459
	0.823	95.3753	91.6488	85.3521	76.0604	70.7818	70.095
	0.822	95.3293	91.6491	85.294	76.0702	70.8012	70.1164
	0.821	95.3748	91.5999	85.2544	76.0991	70.848	70.1597
	0.82	95.3898	91.5861	85.3194	76.1123	70.8633	70.1276
	0.819	95.4845	91.7223	85.3945	76.2257	70.8913	70.2278
	0.818	95.4621	91.7092	85.4329	76.1937	70.8692	70.2598
	0.817	95.4371	91.701	85.3909	76.1261	70.8517	70.169
	0.816	95.4984	91.7823	85.4183	76.1493	70.9861	70.1341
	0.815	95.3836	91.7738	85.5365	76.2574	70.9902	70.2617
	0.814	95.2962	91.7307	85.5348	76.2663	71.0013	70.2737
	0.813	95.2779	91.7852	85.4729	76.3029	71.1193	70.2644
	0.812	95.4767	91.8308	85.4836	76.3498	71.1201	70.3903
	0.811	95.5293	91.8411	85.4473	76.3396	71.068	70.3862
	0.81	95.548	91.8575	85.5859	76.3954	71.1822	70.4102
	0.809	95.5739	91.8442	85.6671	76.4047	71.2091	70.4039
	0.808	95.4551	91.8142	85.6291	76.4236	71.1649	70.3717
	0.807	95.4808	91.8324	85.61	76.4898	71.2423	70.438
	0.806	95.5089	91.9308	85.601	76.521	71.2287	70.4973
	0.805	95.5135	91.9724	85.6928	76.5839	71.2068	70.5639
	0.804	95.4851	91.9755	85.7834	76.5929	71.2703	70.5548
	0.803	95.4635	91.9719	85.7659	76.6047	71.2907	70.5487
	0.802	95.4951	92.0191	85.7932	76.6278	71.4316	70.5803
	0.801	95.5143	92.0724	85.8785	76.6607	71.4325	70.6253
	0.8	95.5735	92.0699	85.8435	76.6854	71.4302	70.659
	0.799	95.531	92.0323	85.8468	76.6808	71.5059	70.6848
	0.798	95.4781	91.9956	85.8777	76.7412	71.5366	70.7047
	0.797	95.4746	92.0666	85.951	76.7778	71.5555	70.7245
	0.796	95.5198	92.1434	85.9684	76.822	71.5674	70.779
	0.795	95.4545	92.1107	85.949	76.8785	71.4983	70.8566
	0.794	95.5088	92.0888	85.9398	76.8919	71.5373	70.8668
	0.793	95.5734	92.1342	85.9476	76.9352	71.62	70.8901
	0.792	95.5624	92.2327	86.1003	77.0861	71.691	71.0094
	0.791	95.6321	92.2202	86.0861	77.1227	71.703	71.0329
	0.79	95.6283	92.2249	86.0616	77.0756	71.7362	70.9984
	0.789	95.5545	92.2337	86.1283	77.0394	71.7568	70.9859
	0.788	95.5352	92.2241	86.096	77.1175	71.7174	71.0211
	0.787	95.6396	92.3061	86.1869	77.1778	71.8014	71.0923
	0.786	95.6227	92.3252	86.2035	77.1275	71.8051	71.07
	0.785	95.5263	92.235	86.1238	77.1462	71.7998	71.0647
	0.784	95.4907	92.2414	86.1607	77.2089	71.8732	71.1358
	0.783	95.5954	92.312	86.2477	77.263	71.8647	71.2071
	0.782	95.6254	92.2895	86.2817	77.2816	71.9403	71.2088
	0.781	95.626	92.2675	86.2361	77.3399	71.9702	71.2386
	0.78	95.6572	92.3881	86.3219	77.3863	72.0421	71.2791
	0.779	95.6721	92.4548	86.4386	77.4181	72.118	71.3681
	0.778	95.6692	92.4871	86.4277	77.4507	72.0336	71.3617
	0.777	95.6772	92.5167	86.5005	77.4685	72.0694	71.3694
	0.776	95.65	92.4896	86.4723	77.4919	72.0944	71.4083
	0.775	95.6839	92.4615	86.5136	77.533	72.2114	71.4301
	0.774	95.6835	92.5005	86.5136	77.646	72.1729	71.5413
	0.773	95.6442	92.5993	86.5415	77.6657	72.1726	71.557
	0.772	95.7434	92.5239	86.5706	77.6089	72.2772	71.5198
	0.771	95.7696	92.497	86.5968	77.6384	72.2806	71.536
	0.77	95.7085	92.4851	86.5534	77.6672	72.3757	71.55
	0.769	95.7116	92.531	86.5626	77.7456	72.3857	71.6279
	0.768	95.6508	92.6043	86.5692	77.8415	72.3918	71.6857
	0.767	95.6117	92.6297	86.6587	77.8396	72.4042	71.6721
	0.766	95.617	92.5244	86.6689	77.7865	72.3792	71.6347
	0.765	95.641	92.568	86.672	77.7846	72.4061	71.6716
	0.764	95.5789	92.6159	86.722	77.8154	72.5	71.6619
	0.763	95.6791	92.551	86.7253	77.8878	72.5546	71.7478
	0.762	95.7557	92.5808	86.7359	77.9707	72.6086	71.8295
	0.761	95.7392	92.6429	86.7879	77.9778	72.6129	71.8335
	0.76	95.6463	92.7319	86.814	77.9858	72.6276	71.8526
	0.759	95.6876	92.7314	86.8431	78.0609	72.642	71.9192
	0.758	95.7491	92.7677	86.9263	78.0893	72.7143	71.945
	0.757	95.7243	92.7637	86.9459	78.1042	72.6475	71.9318
	0.756	95.6747	92.7458	86.9185	78.111	72.7396	71.9506
	0.755	95.6744	92.8371	86.9951	78.1741	72.8158	72.035
	0.754	95.7134	92.8403	87.0183	78.2189	72.8533	72.0661
	0.753	95.7414	92.8119	86.9835	78.292	72.8631	72.1175
	0.752	95.6784	92.7954	87.0401	78.3447	72.898	72.1471
	0.751	95.6718	92.8344	87.066	78.3256	72.9776	72.1694
	0.75	95.7151	92.9283	87.1385	78.3842	72.9376	72.2205
	0.749	95.7586	92.8275	87.158	78.4256	72.93	72.2321
	0.748	95.7215	92.8624	87.0987	78.3933	72.9656	72.2152
	0.747	95.6547	92.8955	87.1895	78.4549	73.0307	72.2509
	0.746	95.7504	92.9425	87.1968	78.556	73.1148	72.3628
	0.745	95.7416	92.9095	87.1894	78.5676	73.0607	72.3763
	0.744	95.7499	92.9684	87.2607	78.6257	73.1734	72.4266
	0.743	95.7987	92.9702	87.2949	78.6323	73.1407	72.4174
	0.742	95.7559	92.9506	87.2963	78.6401	73.175	72.4201
	0.741	95.8155	93.0475	87.3562	78.6624	73.2054	72.4445
	0.74	95.7353	93.0116	87.335	78.653	73.2023	72.4696
	0.739	95.782	93.0698	87.4168	78.6812	73.2912	72.5051
	0.738	95.8301	93.0964	87.4021	78.7737	73.3571	72.5577
	0.737	95.8212	93.0725	87.4238	78.7947	73.3952	72.5649
	0.736	95.7592	93.049	87.4042	78.7815	73.4238	72.6212
	0.735	95.8282	93.1306	87.5755	78.829	73.4162	72.6411
	0.734	95.8421	93.1342	87.5292	78.8864	73.4826	72.6748
	0.733	95.8485	93.1163	87.5241	78.9538	73.4904	72.728
	0.732	95.878	93.1037	87.5549	78.9998	73.5055	72.8092
	0.731	95.794	93.2004	87.5709	78.9739	73.5066	72.764
	0.73	95.7691	93.1763	87.5903	78.9916	73.5816	72.7836
	0.729	95.7671	93.1849	87.6514	79.0262	73.5405	72.8268
	0.728	95.8392	93.148	87.6325	79.1296	73.6382	72.8889
	0.727	95.7788	93.2068	87.6713	79.1071	73.631	72.8858
	0.726	95.8035	93.2944	87.6729	79.139	73.6822	72.9096
	0.725	95.7925	93.2003	87.6615	79.1436	73.7016	72.9384
	0.724	95.8446	93.2402	87.7256	79.2262	73.7186	72.9752
	0.723	95.853	93.2532	87.7618	79.3127	73.7468	73.0745
	0.722	95.845	93.2313	87.7914	79.3248	73.8409	73.0812
	0.721	95.889	93.3748	87.8936	79.3527	73.8675	73.1166
	0.72	95.8808	93.3916	87.8993	79.39	73.9223	73.1345
	0.719	95.9033	93.3795	87.9006	79.4262	73.9802	73.1731
	0.718	95.8728	93.2949	87.8412	79.394	73.9151	73.1651
	0.717	95.8564	93.4045	87.9565	79.4709	73.9804	73.22
	0.716	95.8144	93.3599	87.9002	79.5532	74.0191	73.2891
	0.715	95.8695	93.4032	88.0158	79.5608	74.0655	73.3347
	0.714	95.8533	93.4262	87.9512	79.5689	74.1093	73.3244
	0.713	95.8536	93.3845	87.9391	79.5784	74.1049	73.3246
	0.712	95.892	93.4609	88.0581	79.6482	74.1219	73.3965
	0.711	95.8923	93.4957	88.0708	79.7145	74.1327	73.4606
	0.71	95.896	93.5799	88.1481	79.7916	74.2315	73.5302
	0.709	95.8802	93.4898	88.1465	79.8111	74.2265	73.5257
	0.708	95.8853	93.4274	88.0732	79.7813	74.2689	73.5001
	0.707	95.8958	93.4899	88.2112	79.8356	74.2805	73.5504
	0.706	95.867	93.5688	88.1724	79.8851	74.3587	73.627
	0.705	95.8241	93.5092	88.1956	79.8916	74.3539	73.6232
	0.704	95.893	93.5942	88.2709	79.9311	74.448	73.6577
	0.703	95.8537	93.5465	88.222	79.9134	74.416	73.6328
	0.702	95.8633	93.5606	88.2688	79.937	74.437	73.6654
	0.701	95.9688	93.6058	88.3348	80.0464	74.562	73.7956
	0.7	95.9385	93.618	88.3594	80.0404	74.5695	73.7854
	0.699	95.957	93.5969	88.3863	80.1271	74.6173	73.8695
	0.698	95.9602	93.6013	88.385	80.1809	74.6319	73.9106
	0.697	95.9437	93.6411	88.4073	80.2043	74.6106	73.911
	0.696	95.9156	93.6651	88.4335	80.2145	74.6573	73.9246
	0.695	95.9485	93.6315	88.441	80.2554	74.69	73.9873
	0.694	95.9253	93.7556	88.5222	80.2856	74.7312	74.0195
	0.693	95.9513	93.7112	88.5037	80.2641	74.7552	74.0002
	0.692	95.9409	93.6309	88.4303	80.3382	74.7909	74.0529
	0.691	95.9826	93.6543	88.471	80.4522	74.8361	74.1474
	0.69	95.9264	93.7909	88.5658	80.3941	74.8408	74.1378
	0.689	96.0451	93.9196	88.6824	80.5218	75.0074	74.2692
	0.688	96.0491	93.8932	88.7225	80.5581	75.0155	74.2528
	0.687	96.0699	93.9475	88.7752	80.6096	75.092	74.3759
	0.686	96.0937	93.9172	88.7379	80.6412	75.1028	74.3863
	0.685	96.0948	93.9912	88.7681	80.7017	75.1529	74.4319
	0.684	96.0826	93.9574	88.8229	80.7268	75.2143	74.425
	0.683	96.0986	94	88.8966	80.7193	75.2645	74.4446
	0.682	96.1068	94.0241	88.8887	80.7975	75.2909	74.5387
	0.681	96.1028	93.9367	88.8858	80.8181	75.3086	74.5129
	0.68	96.1164	94.0631	88.9157	80.8152	75.2963	74.5488
	0.679	96.0193	93.9642	88.8708	80.8742	75.3646	74.5876
	0.678	96.0876	94.0499	88.9276	80.8905	75.383	74.5971
	0.677	96.1063	94.1524	88.9734	80.9603	75.418	74.6924
	0.676	96.1384	94.1391	89.0454	81.001	75.4411	74.7435
	0.675	96.1353	94.1469	89.0714	81.0719	75.5228	74.7836
	0.674	96.1054	94.041	88.9802	81.0218	75.5074	74.7457
	0.673	96.1026	94.1909	89.1084	81.0913	75.5588	74.8194
	0.672	96.0887	94.1058	89.0316	81.1155	75.5688	74.8281
	0.671	96.1334	94.165	89.1351	81.1739	75.6053	74.877
	0.67	96.1388	94.1607	89.1652	81.2598	75.6869	74.9722
	0.669	96.0998	94.1634	89.181	81.2385	75.6899	74.9598
	0.668	96.1417	94.2004	89.1749	81.272	75.7837	75.0176
	0.667	96.0979	94.1988	89.2138	81.2974	75.808	75.0428
	0.666	96.1406	94.235	89.2407	81.3542	75.8516	75.1051
	0.665	96.1736	94.2509	89.2554	81.3674	75.8585	75.1207
	0.664	96.1213	94.2736	89.3187	81.3824	75.9021	75.1364
	0.663	96.1713	94.2683	89.3037	81.4569	75.9279	75.1793
	0.662	96.1707	94.2634	89.3441	81.5475	75.9611	75.2553
	0.661	96.1105	94.3852	89.4049	81.5363	75.9891	75.2703
	0.66	96.0907	94.3572	89.4126	81.5531	76.0045	75.2864
	0.659	96.1792	94.2971	89.3742	81.6384	76.0461	75.3753
	0.658	96.1461	94.3158	89.4349	81.6104	76.0884	75.3758
	0.657	96.1473	94.3325	89.4361	81.7099	76.1497	75.4494
	0.656	96.1869	94.3727	89.4759	81.7322	76.2114	75.4962
	0.655	96.1324	94.3943	89.5089	81.7199	76.22	75.48
	0.654	96.1287	94.3795	89.4948	81.7521	76.2557	75.516
	0.653	96.1349	94.4996	89.5787	81.7906	76.3083	75.5418
	0.652	96.1507	94.4122	89.5392	81.8613	76.3159	75.5975
	0.651	96.2425	94.5023	89.6508	81.8995	76.4006	75.6568
	0.65	96.1366	94.4393	89.6009	81.9454	76.4138	75.7051
	0.649	96.1501	94.4448	89.6331	81.992	76.4552	75.7368
	0.648	96.1552	94.4882	89.6596	82.0208	76.4936	75.7763
	0.647	96.1784	94.5222	89.7284	82.0612	76.5364	75.8179
	0.646	96.1851	94.452	89.6667	82.0238	76.549	75.7894
	0.645	96.1828	94.5164	89.734	82.1103	76.6115	75.8817
	0.644	96.1818	94.5464	89.7362	82.1286	76.6492	75.8832
	0.643	96.1815	94.562	89.7988	82.1713	76.6804	75.9222
	0.642	96.2283	94.5937	89.8321	82.2325	76.7477	76.0056
	0.641	96.2044	94.5481	89.8307	82.2326	76.7558	76.034
	0.64	96.2091	94.543	89.8599	82.2645	76.7771	76.051
	0.639	96.1869	94.5911	89.8929	82.3341	76.8016	76.095
	0.638	96.198	94.5387	89.8432	82.303	76.8128	76.1129
	0.637	96.1874	94.6453	89.8966	82.3584	76.8795	76.1425
	0.636	96.1779	94.6463	89.956	82.4043	76.9033	76.1721
	0.635	96.227	94.7009	90.0236	82.4764	76.964	76.2527
	0.634	96.1758	94.7318	90.0632	82.4773	77.001	76.2597
	0.633	96.2157	94.7038	90.028	82.5147	77.0728	76.3105
	0.632	96.2252	94.7312	90.0975	82.5741	77.1341	76.3838
	0.631	96.2428	94.7624	90.0824	82.6358	77.1686	76.4041
	0.63	96.2168	94.7413	90.089	82.6261	77.1726	76.4316
	0.629	96.2269	94.7343	90.0895	82.6643	77.2008	76.4587
	0.628	96.2406	94.7657	90.0957	82.6748	77.213	76.4958
	0.627	96.2305	94.8168	90.1139	82.7234	77.2522	76.5407
	0.626	96.2277	94.7732	90.1831	82.7363	77.3016	76.5565
	0.625	96.2278	94.7778	90.1882	82.7749	77.3604	76.5869
	0.624	96.2507	94.7839	90.2075	82.8371	77.3917	76.6476
	0.623	96.2294	94.8463	90.2281	82.8772	77.4472	76.6976
	0.622	96.256	94.8415	90.2795	82.9486	77.4877	76.7458
	0.621	96.2163	94.8793	90.2875	82.9452	77.4924	76.7609
	0.62	96.2379	94.8664	90.3041	83.0097	77.5298	76.8231
	0.619	96.2735	94.8975	90.3746	83.0099	77.5696	76.8418
	0.618	96.2473	94.8543	90.3701	83.0342	77.5785	76.8653
	0.617	96.2238	94.8869	90.3713	83.0867	77.6501	76.9145
	0.616	96.2529	94.9297	90.4022	83.1409	77.6987	76.973
	0.615	96.2564	94.9249	90.3887	83.1683	77.7251	77.0098
	0.614	96.2338	94.8895	90.3883	83.1908	77.7673	77.0168
	0.613	96.237	94.9261	90.4571	83.2177	77.7936	77.0649
	0.612	96.2313	94.9077	90.4576	83.2529	77.8296	77.0952
	0.611	96.2275	94.9486	90.4948	83.306	77.851	77.1591
	0.61	96.2898	94.9604	90.5334	83.3664	77.906	77.2219
	0.609	96.2961	95.0057	90.5692	83.4013	77.9798	77.2446
	0.608	96.2941	95.0093	90.5807	83.4192	77.9956	77.2654
	0.607	96.2946	95.0263	90.5684	83.4838	78.031	77.3248
	0.606	96.2686	95.0246	90.5576	83.5145	78.0784	77.3709
	0.605	96.2482	95.034	90.6001	83.5398	78.1048	77.3964
	0.604	96.2494	95.0557	90.6321	83.535	78.1409	77.4126
	0.603	96.2798	95.0527	90.6715	83.5732	78.179	77.4681
	0.602	96.3364	95.0592	90.7124	83.6451	78.2329	77.5322
	0.601	96.2919	95.1111	90.7572	83.7087	78.278	77.583
	0.6	96.3636	95.165	90.796	83.7412	78.3221	77.6365
	0.599	96.3405	95.1471	90.7964	83.7792	78.3701	77.6649
	0.598	96.33	95.1399	90.8143	83.8171	78.4097	77.7014
	0.597	96.3034	95.1258	90.8193	83.8265	78.4265	77.7121
	0.596	96.2987	95.1083	90.817	83.8349	78.4508	77.7369
	0.595	96.2853	95.1654	90.8659	83.856	78.4739	77.7755
	0.594	96.2535	95.1505	90.8641	83.8859	78.4869	77.8086
	0.593	96.2561	95.1481	90.8941	83.9222	78.5343	77.8489
	0.592	96.3043	95.2114	90.9617	83.9836	78.6153	77.916
	0.591	96.306	95.2013	90.9485	84.0252	78.6547	77.9537
	0.59	96.3032	95.2506	90.9904	84.0609	78.6961	77.9974
	0.589	96.3171	95.2532	90.994	84.0731	78.7304	78.0094
	0.588	96.3475	95.2821	91.0284	84.1411	78.7936	78.0918
	0.587	96.294	95.2617	91.0265	84.169	78.8008	78.128
	0.586	96.3106	95.2637	91.057	84.2092	78.8499	78.1551
	0.585	96.326	95.2755	91.0758	84.2692	78.8954	78.2164
	0.584	96.3087	95.2882	91.0833	84.2957	78.9293	78.2549
	0.583	96.325	95.3187	91.1197	84.3133	78.9853	78.2881
	0.582	96.3098	95.3221	91.1438	84.346	79.0198	78.3241
	0.581	96.3019	95.3103	91.1456	84.3833	79.055	78.3591
	0.58	96.3185	95.2988	91.1571	84.3997	79.0598	78.3812
	0.579	96.3261	95.3497	91.1998	84.4447	79.0919	78.4268
	0.578	96.3441	95.3353	91.1855	84.4951	79.1483	78.4649
	0.577	96.3185	95.3495	91.21	84.519	79.183	78.5252
	0.576	96.3219	95.3558	91.2433	84.5547	79.2216	78.5656
	0.575	96.2998	95.3345	91.2502	84.5601	79.2533	78.5792
	0.574	96.2792	95.3413	91.2389	84.5738	79.2961	78.5823
	0.573	96.2665	95.34	91.2446	84.6029	79.3196	78.6211
	0.572	96.2483	95.3259	91.2448	84.6289	79.3179	78.6646
	0.571	96.2108	95.3331	91.269	84.6438	79.3407	78.6931
	0.57	96.2062	95.3395	91.2838	84.6728	79.3938	78.7273
	0.569	96.2256	95.3496	91.2923	84.7221	79.4412	78.7748
	0.568	96.2007	95.325	91.2865	84.7396	79.4571	78.7938
	0.567	96.1727	95.3188	91.2829	84.7313	79.4747	78.7987
	0.566	96.1715	95.3305	91.299	84.7403	79.4864	78.8208
	0.565	96.1566	95.3181	91.2833	84.7733	79.5073	78.861
	0.564	96.119	95.2988	91.2789	84.7952	79.5225	78.8796
	0.563	96.1034	95.264	91.2736	84.7734	79.5335	78.8739
	0.562	96.2095	95.3103	91.3718	84.8937	79.6609	78.9827
	0.561	96.3122	95.4263	91.5176	85.0409	79.7892	79.1301
	0.56	96.3336	95.487	91.5695	85.1063	79.8458	79.2142
	0.559	96.3273	95.4874	91.6014	85.1563	79.8932	79.2688
	0.558	96.3512	95.5083	91.6118	85.1835	79.9299	79.2991
	0.557	96.316	95.5292	91.6428	85.2069	79.9701	79.325
	0.556	96.315	95.5435	91.6674	85.2735	80.0143	79.3866
	0.555	96.3598	95.5605	91.7073	85.3401	80.0809	79.452
	0.554	96.375	95.6208	91.8021	85.3842	80.1542	79.5099
	0.553	96.4188	95.6627	91.8265	85.4442	80.1769	79.5886
	0.552	96.4499	95.6452	91.8201	85.4732	80.2291	79.6208
	0.551	96.4474	95.6702	91.8512	85.5274	80.2896	79.6815
	0.55	96.4659	95.7297	91.8977	85.5623	80.3288	79.7323
	0.549	96.4816	95.7296	91.9195	85.5943	80.3768	79.7668
	0.548	96.5088	95.7547	91.959	85.6688	80.4555	79.8392
	0.547	96.4985	95.7927	91.9826	85.7092	80.4756	79.8818
	0.546	96.5161	95.8191	92.0338	85.7588	80.5251	79.9288
	0.545	96.5435	95.8413	92.0896	85.8269	80.6173	80.0088
	0.544	96.5627	95.8498	92.1058	85.8553	80.673	80.066
	0.543	96.5744	95.8716	92.1295	85.893	80.7107	80.107
	0.542	96.5966	95.8929	92.1526	85.9515	80.7671	80.1543
	0.541	96.6237	95.9285	92.1762	86.0047	80.8175	80.218
	0.54	96.6168	95.9584	92.2107	86.0486	80.8649	80.2782
	0.539	96.5974	95.9595	92.2524	86.0745	80.8978	80.3164
	0.538	96.6053	95.9741	92.2751	86.1126	80.9527	80.3575
	0.537	96.6552	95.9982	92.3131	86.1904	81	80.4293
	0.536	96.6659	96.0015	92.3272	86.1997	81.0508	80.4569
	0.535	96.6869	96.0814	92.3758	86.2548	81.1265	80.531
	0.534	96.6947	96.1164	92.4057	86.3224	81.1863	80.5996
	0.533	96.6933	96.0871	92.4135	86.3479	81.1967	80.636
	0.532	96.7062	96.1107	92.4564	86.3916	81.2379	80.6807
	0.531	96.7174	96.1309	92.4704	86.4357	81.2974	80.7165
	0.53	96.7144	96.1262	92.4816	86.4551	81.3089	80.7567
	0.529	96.7124	96.1556	92.5283	86.509	81.385	80.8202
	0.528	96.7116	96.1719	92.5534	86.5655	81.453	80.8747
	0.527	96.6984	96.158	92.548	86.5762	81.4608	80.8991
	0.526	96.7001	96.163	92.5649	86.5931	81.482	80.9298
	0.525	96.6872	96.17	92.5893	86.6174	81.5251	80.9546
	0.524	96.7168	96.1863	92.6296	86.6751	81.5744	81.0149
	0.523	96.7362	96.1899	92.6515	86.7285	81.6246	81.0705
	0.522	96.6864	96.1476	92.6203	86.7208	81.632	81.0736
	0.521	96.6723	96.1395	92.6325	86.7449	81.6529	81.102
	0.52	96.6566	96.1336	92.6488	86.7812	81.6939	81.1396
	0.519	96.6937	96.1832	92.6991	86.8486	81.7633	81.2079
	0.518	96.6721	96.1584	92.695	86.8459	81.7947	81.2135
	0.517	96.6863	96.1509	92.7119	86.8783	81.832	81.2521
	0.516	96.6928	96.1319	92.7188	86.9235	81.8602	81.2996
	0.515	96.6861	96.1065	92.7275	86.9611	81.894	81.3384
	0.514	96.6696	96.0752	92.7309	86.9671	81.9214	81.3525
	0.513	96.6442	96.0445	92.7324	86.972	81.9547	81.3571
	0.512	96.5901	96.0079	92.7012	86.9718	81.9644	81.3611
	0.511	96.5872	95.9934	92.7164	87.0074	81.9922	81.4024
	0.51	96.5478	95.9519	92.7113	86.9969	81.9895	81.3981
	0.509	96.5196	95.9176	92.7064	87.0221	82.0086	81.4251
	0.508	96.4934	95.8534	92.678	87.042	82.0244	81.4371
	0.507	96.4801	95.8194	92.6845	87.0582	82.0546	81.4675
	0.506	96.4178	95.763	92.639	87.0234	82.0328	81.4447
	0.505	96.4213	95.7588	92.6552	87.0463	82.0809	81.4621
	0.504	96.3827	95.7575	92.6651	87.0537	82.1099	81.4681
[truncated: 224 more rows]

## Sheet: Figure 1b
	FSPPC_UV-VIS-NIR								FSPPC_FTIR
		34 %RH	45 %RH	52 %RH	59 %RH	64 %RH	68 %RH			34 %RH	45 %RH	52 %RH	59 %RH		64 %RH	68 %RH
	Wavelength (µm)	Reflectance (%)	Reflectance (%)	Reflectance (%)	Reflectance (%)	Reflectance (%)	Reflectance (%)		Wavelength (µm)	Reflectance (%)	Reflectance (%)	Reflectance (%)	Reflectance (%)	Wavelength (µm)	Reflectance (%)	Reflectance (%)
	2.5	77.7007	76.1513	76.2269	61.5607	46.9643	44.9783		3.00049	59.259	59.066	67	47.305	3.00049	18.97	19.408
	2.499	79.2124	74.8582	75.9085	61.2501	46.9542	44.2961		3.00223	59.2	58.933	67.138	46.827	3.00745	18.936	19.505
	2.498	78.7851	76.5194	76.6825	61.8894	47.4357	44.9914		3.00397	59.307	59.437	67.465	46.583	3.01445	18.984	19.724
	2.497	77.895	75.4171	75.6431	60.7994	45.9758	43.02		3.00571	59.532	60.001	67.368	46.721	3.02147	19.16	19.941
	2.496	78.1769	75.467	76.8097	61.0955	47.9382	43.8146		3.00745	59.415	59.859	66.709	46.798	3.02853	19.181	19.981
	2.495	78.4381	75.3115	75.7681	60.7017	46.0796	43.267		3.0092	59.053	59.357	66.079	46.649	3.03563	19.051	19.857
	2.494	77.8601	75.3658	76.5255	61.3422	48.2407	45.0773		3.01095	58.947	59.038	66.018	46.536	3.04275	18.987	19.853
	2.493	78.3975	73.9095	75.7768	60.7975	46.3858	43.4567		3.0127	59.141	58.774	66.304	46.575	3.04991	18.936	20.04
	2.492	77.5071	75.4949	76.5351	61.7305	47.5734	44.5029		3.01445	59.309	58.564	66.541	46.494	3.05711	18.934	20.084
	2.491	77.3841	74.8461	75.4229	60.9605	46.2751	43.0245		3.0162	59.18	58.61	66.545	46.385	3.06433	19.062	19.839
	2.49	77.5908	74.4729	75.0361	61.2113	47.0841	44.2963		3.01796	59.061	58.881	66.294	46.55	3.07159	19.111	19.673
	2.489	77.136	74.6553	74.9409	61.4011	46.0702	43.4089		3.01971	59.135	59.098	65.999	46.441	3.07889	18.989	19.759
	2.488	77.2549	74.7644	75.6386	61.6118	47.3984	44.4302		3.02147	59.077	58.968	66.025	45.991	3.08622	18.875	19.858
	2.487	76.9682	74.022	74.8234	60.1695	46.1646	42.7615		3.02324	58.899	58.485	66.48	46.102	3.09359	18.837	19.883
	2.486	76.914	74.91	75.0488	60.6252	46.7464	43.6521		3.025	58.889	57.995	66.824	46.602	3.10099	18.753	19.855
	2.485	76.6919	73.5853	76.0345	59.5842	46.3523	42.3692		3.02677	59.29	57.914	66.608	46.77	3.10842	18.584	19.678
	2.484	77.1295	74.4672	74.8809	61.1319	46.5374	43.7593		3.02853	59.918	58.389	66.185	46.711	3.1159	18.411	19.372
	2.483	77.7119	73.2835	74.7223	60.6238	45.4368	43.3009		3.0303	60.236	59.225	65.72	46.703	3.1234	18.259	19.098
	2.482	76.5549	73.7243	76.1433	61.4914	46.8822	44.038		3.03208	60.112	59.821	65.294	46.887	3.13095	18.153	18.878
	2.481	76.3702	73.7594	75.3705	59.7196	45.4814	42.5578		3.03385	59.729	59.739	65.666	47.315	3.13853	18.08	18.665
	2.48	76.9658	73.5925	75.4295	60.1358	47.1059	43.5984		3.03563	59.198	59.331	66.55	47.594	3.14615	17.894	18.462
	2.479	77.4892	72.9684	75.4327	59.8127	45.9209	42.9024		3.03741	58.714	58.993	66.6	47.383	3.1538	17.589	18.189
	2.478	76.5214	74.0719	74.9846	60.7739	46.9685	43.7101		3.03919	58.578	58.497	65.849	46.943	3.16149	17.242	17.871
	2.477	75.2829	72.6383	74.0157	59.5028	45.1905	42.6887		3.04097	58.802	57.992	65.213	46.495	3.16922	16.806	17.592
	2.476	76.0505	74.194	74.5892	60.0818	46.5939	43.5927		3.04275	59.172	58.34	64.85	46.178	3.17699	16.366	17.262
	2.475	75.2979	73.6083	74.8078	59.5862	46.0604	42.9109		3.04454	59.453	59.199	64.562	46.34	3.1848	16.135	16.883
	2.474	74.3929	73.2183	74.709	60.4605	46.47	43.5877		3.04633	59.455	59.283	64.298	46.628	3.19264	16.177	16.563
	2.473	75.1898	73.0773	74.186	60.049	45.5044	43.0348		3.04812	59.233	58.665	64.14	46.369	3.20052	16.226	16.305
	2.472	75.9736	74.0409	74.5077	59.7726	46.6219	43.0043		3.04991	59.112	58.18	64.381	45.934	3.20845	15.873	15.999
	2.471	74.8588	73.6538	74.4823	60.0066	45.9001	43.042		3.05171	59.297	58.233	64.943	45.87	3.21641	15.127	15.448
	2.47	75.2071	72.8489	74.6646	60.3018	46.418	43.7014		3.0535	59.562	58.677	65.279	46.126	3.22441	14.299	14.63
	2.469	76.1519	73.0001	73.4007	58.9408	44.8984	42.3201		3.0553	59.778	58.884	65.458	46.464	3.23245	13.548	13.746
	2.468	75.3579	72.5869	74.4972	59.772	46.8511	42.9813		3.05711	60.058	58.798	65.911	46.64	3.24053	12.913	12.858
	2.467	75.1064	72.3781	73.2312	59.9776	45.0653	42.6679		3.05891	60.397	58.859	66.305	46.65	3.24865	12.349	11.929
	2.466	75.5771	72.6424	73.6938	60.7698	46.0785	43.87		3.06071	60.589	59.091	66.092	46.519	3.25682	11.607	10.942
	2.465	75.59	73.036	72.9946	59.6604	45.4095	42.4288		3.06252	60.33	59.145	65.653	46.426	3.26502	10.467	9.796
	2.464	75.5266	72.6638	74.504	60.1336	46.6015	43.7875		3.06433	59.875	58.864	65.529	46.638	3.27326	9.193	8.507
	2.463	74.9424	73.208	74.1541	59.7633	45.6986	42.5948		3.06614	59.61	58.446	65.396	46.803	3.28155	8.119	7.303
	2.462	75.799	73.3272	74.4752	59.958	47.0919	43.4444		3.06796	59.372	58.165	65.101	46.662	3.28988	7.079	6.286
	2.461	75.5586	72.7812	73.5875	59.4383	45.9099	42.9095		3.06978	59.099	58.299	65.024	46.461	3.29825	6.087	5.489
	2.46	75.1801	73.6538	74.3445	59.8141	46.2141	43.4026		3.07159	58.921	58.75	65.176	46.317	3.30666	5.877	5.292
	2.459	75.1526	72.4619	74.18	59.4698	45.912	43.0985		3.07341	58.792	59.221	65.134	46.39	3.31512	6.826	5.975
	2.458	75.1963	73.1212	73.7565	59.9807	46.2057	43.622		3.07524	58.719	59.732	64.875	46.735	3.32362	8.07	6.96
	2.457	75.005	72.9596	73.9932	59.2084	46.0811	42.7671		3.07706	58.873	59.839	64.665	46.828	3.33217	8.35	7.299
	2.456	74.7688	72.5278	73.5415	59.9318	46.1636	43.1175		3.07889	59.345	59.162	64.358	46.54	3.34075	7.449	6.771
	2.455	74.3502	73.0077	74.0009	59.7552	45.6705	42.8837		3.08072	59.951	58.389	64.03	46.569	3.34939	6.544	6.182
	2.454	75.2786	72.7823	73.9529	60.0999	46.3914	43.6308		3.08255	60.168	58.059	63.975	46.979	3.35806	6.912	6.556
	2.453	74.5712	72.9846	73.327	59.4715	45.5262	42.545		3.08438	59.674	57.92	63.738	47.198	3.36679	8.636	8.167
	2.452	74.7007	72.7248	74.2529	59.4811	46.599	43.2584		3.08622	58.942	57.815	63.163	47.093	3.37555	11.089	10.645
	2.451	74.8532	72.4341	73.6398	59.4968	45.8411	42.8928		3.08806	58.738	57.777	63.016	46.72	3.38437	13.701	13.423
	2.45	75.4964	73.0146	73.1117	60.0877	46.487	43.3759		3.0899	59.262	57.706	63.282	46.411	3.39323	15.985	15.819
	2.449	74.7162	72.5122	73.2674	59.8318	45.7022	43.2159		3.09174	59.568	57.349	63.06	46.294	3.40213	17.641	17.45
	2.448	74.7777	72.5992	73.9176	59.7333	46.5091	43.3855		3.09359	59.023	56.712	62.618	45.953	3.41109	18.703	18.565
	2.447	74.1771	71.9246	73.5743	59.3291	45.84	42.938		3.09543	58.493	56.341	62.697	45.534	3.42009	19.465	19.574
	2.446	74.2375	72.8677	73.5426	59.9482	46.7557	43.3567		3.09728	58.442	56.581	62.79	45.453	3.42913	20.235	20.516
	2.445	73.825	72.212	73.3558	59.4748	46.1839	42.9547		3.09913	58.499	57.198	62.648	45.643	3.43823	20.997	21.209
	2.444	74.2823	72.7133	73.4612	59.8309	46.591	43.8893		3.10099	58.637	58.046	62.753	45.998	3.44737	21.482	21.665
	2.443	74.0739	73.0524	73.5027	59.2567	45.7233	42.6238		3.10284	58.682	58.936	62.878	46.22	3.45657	21.531	21.819
	2.442	74.2848	72.4173	73.3901	59.5724	45.9763	43.3317		3.1047	58.489	59.218	62.864	45.933	3.46581	21.263	21.504
	2.441	74.2919	72.3464	73.0885	59.4598	45.4143	42.7432		3.10656	58.457	58.477	62.904	45.456	3.4751	21.013	21.083
	2.44	73.7731	72.5605	73.9791	59.4129	46.401	42.9984		3.10842	58.463	57.219	62.557	45.344	3.48444	21.054	21.039
	2.439	73.7698	71.7721	73.6211	59.45	46.1929	42.9727		3.11029	58.283	56.431	61.777	45.616	3.49383	21.343	21.239
	2.438	73.7301	71.9443	73.035	59.5329	45.9429	43.2985		3.11216	58.424	56.738	61.182	45.909	3.50328	21.696	21.463
	2.437	74.087	71.9002	72.7274	59.2531	45.6502	42.776		3.11402	58.674	57.534	60.726	45.833	3.51277	21.957	21.716
	2.436	74.4587	72.0319	72.9105	59.8887	46.1855	43.3307		3.1159	58.332	57.639	60.172	45.345	3.52232	21.965	21.83
	2.435	73.7467	71.992	73.2977	58.9813	45.7539	42.6533		3.11777	57.513	57.043	59.834	44.747	3.53191	21.728	21.652
	2.434	73.6209	71.8149	73.3545	59.1659	45.9855	43.1824		3.11965	56.687	56.329	59.862	44.279	3.54156	21.485	21.444
	2.433	74.399	71.7241	72.8936	58.9084	45.4713	42.6382		3.12152	56.287	55.75	60.06	44.098	3.55127	21.436	21.452
	2.432	74.4667	71.912	73.297	59.5927	46.162	43.2136		3.1234	56.308	55.615	60.039	44.241	3.56102	21.559	21.522
	2.431	72.9135	71.6693	72.454	59.376	45.2722	42.6856		3.12529	56.52	55.791	59.511	44.254	3.57083	21.625	21.479
	2.43	74.0179	71.6684	72.9545	59.214	45.9551	43.1822		3.12717	56.913	56.068	59.076	43.91	3.5807	21.324	21.169
	2.429	74.681	71.6853	72.7555	59.101	45.6273	42.5036		3.12906	56.978	56.613	59.173	43.704	3.59062	20.682	20.507
	2.428	73.8862	72.253	73.0683	59.5525	46.0277	43.0471		3.13095	56.476	57.121	59.228	43.822	3.60059	20.145	19.853
	2.427	74.1537	71.4447	72.5121	59.0791	45.5796	42.6197		3.13284	56.174	57.261	59.084	44.079	3.61062	20.005	19.656
	2.426	74.513	72.0279	72.9667	59.2332	45.8992	42.9653		3.13473	56.322	56.975	58.952	44.394	3.62071	20.241	19.946
	2.425	74.3163	71.4829	73.202	59.0533	45.3415	42.6581		3.13663	56.514	56.258	58.764	44.658	3.63085	20.731	20.441
	2.424	73.3967	72.0353	73.5772	59.2274	46.0652	43.0053		3.13853	56.769	55.821	58.563	44.942	3.64105	21.228	20.887
	2.423	74.2474	71.9259	73.0382	58.5324	45.9071	42.5133		3.14043	56.838	55.982	58.303	45.128	3.6513	21.421	21.182
	2.422	74.0312	71.6711	72.6602	59.0864	45.6868	42.9364		3.14233	56.182	55.789	57.79	44.723	3.66162	21.209	21.161
	2.421	73.8146	71.6721	72.6554	59.0493	45.2939	42.804		3.14424	55.297	55.15	57.161	43.966	3.67199	20.787	20.784
	2.42	73.5982	71.6483	72.538	59.4991	45.435	43.1497		3.14615	55.093	54.918	56.857	43.661	3.68242	20.463	20.468
	2.419	74.0171	71.2345	72.8015	59.2339	45.4509	42.7902		3.14806	55.487	55.08	56.768	43.773	3.69291	20.489	20.553
	2.418	74.1123	71.3822	72.9696	59.3796	45.7798	42.9142		3.14997	55.603	55.037	56.188	43.724	3.70346	20.82	20.86
	2.417	73.4721	71.3837	72.1993	58.9188	44.8358	42.3773		3.15188	55.099	54.359	55.26	43.363	3.71408	21.127	21.109
	2.416	73.2854	71.6118	72.3932	58.9632	45.4391	42.4522		3.1538	54.454	53.299	54.961	42.785	3.72475	21.269	21.276
	2.415	73.5247	71.12	72.1288	58.6785	45.5832	42.3096		3.15572	54.087	52.686	55.41	42.398	3.73548	21.28	21.364
	2.414	73.4024	70.8235	72.2497	58.8868	45.8123	42.7192		3.15764	54.094	52.655	55.705	42.521	3.74628	21.137	21.216
	2.413	73.3029	70.4771	72.0689	58.201	45.24	42.1562		3.15957	54.207	52.652	55.435	42.687	3.75714	20.837	20.768
	2.412	73.6197	70.7034	72.4878	58.5743	45.6371	42.2976		3.16149	53.994	52.537	55.025	42.574	3.76806	20.367	20.143
	2.411	73.4787	70.6378	72.6988	58.9381	45.4446	41.9948		3.16342	53.763	52.533	54.943	42.363	3.77905	19.755	19.457
	2.41	73.2506	70.2991	71.487	58.3618	44.8967	41.8668		3.16535	53.899	52.521	55.175	42.035	3.7901	19.175	18.823
	2.409	72.835	70.0907	71.2362	58.1861	44.7679	41.5577		3.16729	53.898	52.31	55.191	41.701	3.80121	18.805	18.381
	2.408	72.7632	70.1504	71.43	58.0124	44.907	41.8548		3.16922	53.605	52.063	54.886	41.736	3.81239	18.666	18.144
	2.407	72.3103	69.6817	71.028	57.4927	44.4266	41.3746		3.17116	53.45	51.732	54.705	41.974	3.82364	18.663	18.082
	2.406	71.4555	69.8526	70.9242	57.966	44.5495	41.5103		3.1731	53.413	51.157	54.545	41.944	3.83495	18.788	18.333
	2.405	71.4811	69.8482	70.5376	57.424	43.9448	40.9865		3.17505	53.342	50.675	54.088	41.728	3.84633	19.082	18.909
	2.404	71.6538	69.7186	70.5947	57.0809	44.1568	40.8002		3.17699	53.227	50.574	53.701	41.557	3.85778	19.406	19.424
	2.403	71.1336	69.6315	70.7536	57.0441	43.7892	40.7379		3.17894	53.19	50.587	53.538	41.241	3.86929	19.555	19.51
	2.402	70.9851	68.842	70.4631	57.2495	43.8507	40.7484		3.18089	53.419	50.593	53.221	40.804	3.88088	19.498	19.264
	2.401	71.0837	68.7132	70.0862	56.545	43.8074	40.2307		3.18284	53.637	50.875	52.938	40.788	3.89253	19.345	19.02
	2.4	71.1539	68.7922	69.8071	56.4156	43.6435	40.3406		3.1848	53.469	51.311	52.995	41.235	3.90425	19.206	18.827
	2.399	70.6013	68.4173	69.7556	56.5048	43.2609	40.1809		3.18676	52.942	51.382	53.084	41.368	3.91605	19.123	18.6
	2.398	70.0782	68.3571	69.7981	56.4174	43.4167	40.0807		3.18871	52.307	51.035	53.16	40.925	3.92792	19.065	18.447
	2.397	70.3342	67.9834	69.3806	56.251	42.9798	39.7921		3.19068	51.87	50.616	53.24	40.455	3.93986	18.981	18.473
	2.396	69.889	68.0655	69.202	55.9855	42.8262	39.7163		3.19264	51.819	50.429	52.901	40.437	3.95187	18.904	18.584
	2.395	69.3661	68.4574	68.958	55.9077	42.7643	39.4812		3.19461	51.961	50.501	52.449	40.895	3.96395	18.893	18.662
	2.394	69.8306	68.0742	68.7168	56.1132	42.824	39.5678		3.19658	51.895	50.53	52.597	41.303	3.97611	18.984	18.704
	2.393	70.3036	67.6472	68.3497	56.0539	42.2953	39.5582		3.19855	51.62	50.445	52.809	41.242	3.98835	19.187	18.731
	2.392	69.9103	67.6602	68.5157	55.748	42.3014	39.2702		3.20052	51.55	50.5	52.479	41.124	4.00066	19.354	18.736
	2.391	69.6761	67.5809	68.2955	55.6116	42.0475	39.1794		3.2025	51.616	50.631	52.145	41.311	4.01304	19.338	18.716
	2.39	69.7342	67.485	68.1064	55.5044	42.196	39.0998		3.20448	51.359	50.599	51.925	41.29	4.02551	19.207	18.661
	2.389	69.7113	67.3814	68.574	54.9943	42.3038	38.658		3.20646	51.02	50.413	51.528	40.68	4.03805	19.041	18.539
	2.388	69.4302	67.1268	68.3111	54.7864	42.0476	38.7307		3.20845	50.916	49.979	51.132	39.952	4.05066	18.869	18.375
	2.387	69.6544	67.0304	67.7259	55.0484	41.7155	38.8468		3.21043	50.741	49.205	50.746	39.614	4.06336	18.747	18.231
	2.386	69.8805	67.1546	67.9337	55.381	41.9173	39.067		3.21242	50.378	48.571	50.503	39.492	4.07614	18.641	18.077
	2.385	69.7382	67.2589	68.2131	55.149	42.0176	38.7022		3.21441	49.883	48.366	50.488	39.133	4.089	18.516	17.958
	2.384	69.7198	67.3854	68.3032	55.2328	42.2687	38.968		3.21641	49.364	48.082	50.118	38.563	4.10194	18.431	17.942
	2.383	69.6929	67.4913	68.0519	55.3268	42.2177	39.0357		3.21841	49.061	47.402	49.433	38.022	4.11496	18.388	17.881
	2.382	69.2863	67.6611	68.2932	55.076	42.4114	38.647		3.2204	48.76	46.722	49.133	37.541	4.12807	18.299	17.672
	2.381	69.1169	67.8455	68.4596	55.0066	42.1944	38.7189		3.22241	48.194	46.508	49.013	37.205	4.14125	18.171	17.476
	2.38	69.3874	67.7999	68.4063	55.3215	42.1176	39.1997		3.22441	47.708	46.532	48.489	37.123	4.15453	18.133	17.446
	2.379	69.9284	67.7219	68.247	55.4233	42.3474	39.4318		3.22642	47.541	46.164	47.774	37.074	4.16789	18.181	17.492
	2.378	70.1115	67.8676	68.3957	55.4951	42.4704	39.2452		3.22842	47.251	45.512	47.257	36.691	4.18133	18.142	17.441
	2.377	70.0779	67.9609	68.5517	55.6524	42.6805	39.2204		3.23044	46.828	45.189	46.741	36.219	4.19486	17.918	17.179
	2.376	70.233	68.047	68.9989	55.8121	42.8827	39.3751		3.23245	46.801	45.209	46.118	36.097	4.20848	17.527	16.676
	2.375	70.521	68.1542	69.1186	55.8277	42.9777	39.6011		3.23447	46.825	44.938	45.651	35.976	4.22219	16.843	15.717
	2.374	70.3995	68.2981	69.1248	55.938	43.0683	39.7063		3.23649	46.393	44.142	45.284	35.464	4.23599	15.891	13.786
	2.373	70.6807	68.34	69.1265	56.1044	43.2621	39.8301		3.23851	45.732	43.349	44.832	34.677	4.24988	15.882	13.017
	2.372	70.7149	68.2721	69.2235	56.3734	43.0282	40.0872		3.24053	45.095	42.885	44.351	34.042	4.26386	16.163	13.417
	2.371	70.4567	68.4526	69.8067	56.6849	43.1008	40.1277		3.24256	44.462	42.505	43.949	33.954	4.27793	15.849	13.461
	2.37	70.6426	68.8295	69.7565	56.5922	43.1718	40.1573		3.24459	43.726	42.072	43.662	33.873	4.29209	14.677	12.849
	2.369	71.0875	68.768	69.4878	56.7797	43.2884	40.2822		3.24662	43.014	41.586	43.159	33.249	4.30635	13.549	12.275
	2.368	71.5557	68.4459	69.3175	56.6594	43.4539	40.0232		3.24865	42.427	41.045	42.254	32.633	4.32071	13.127	12.13
	2.367	71.2657	68.4706	69.6976	56.6493	43.4646	40.2733		3.25069	41.829	40.664	41.447	32.22	4.33516	13.156	12.287
	2.366	70.9636	68.7996	70.0484	56.4854	43.5411	40.2052		3.25273	41.204	40.316	40.878	31.686	4.34971	13.549	12.754
	2.365	71.3964	68.6624	70.2195	56.5228	43.8172	40.0305		3.25477	40.486	39.592	40.243	31.28	4.36435	14.283	13.486
	2.364	71.4757	68.7929	69.9564	56.8936	43.6764	40.1048		3.25682	39.791	38.795	39.71	31.048	4.3791	14.941	14.188
	2.363	71.3826	69.0841	69.9161	57.252	43.5744	40.4054		3.25886	39.389	38.236	39.328	30.571	4.39394	15.252	14.697
	2.362	71.8368	69.2889	70.1061	57.1756	43.3202	40.6545		3.26091	39.239	37.525	38.675	29.862	4.40889	15.477	15.143
	2.361	71.9652	69.1694	70.4197	57.3004	43.7958	41.0926		3.26296	39.006	36.578	37.639	29.102	4.42393	15.799	15.544
	2.36	71.7896	69.2549	70.4954	57.2199	43.8681	40.9126		3.26502	38.287	35.809	36.635	28.34	4.43908	15.942	15.619
	2.359	72.1378	69.8372	70.9574	57.5036	44.0702	41.2156		3.26708	37.333	35.214	35.993	27.753	4.45434	15.745	15.252
	2.358	71.8689	69.7978	71.0405	57.7241	44.2429	41.192		3.26914	36.695	34.424	35.483	27.28	4.4697	15.414	14.7
	2.357	71.8402	69.9711	71.2488	57.6623	44.6738	41.461		3.2712	36.091	33.421	34.812	26.77	4.48516	15.105	14.195
	2.356	72.281	70.0805	71.0968	57.6832	44.4117	41.3605		3.27326	35.133	32.632	34.064	26.344	4.50074	14.78	13.79
	2.355	72.9196	70.2383	71.1483	58.1209	44.6899	41.6858		3.27533	34.101	32.294	33.196	25.871	4.51642	14.451	13.522
	2.354	73.1052	70.1349	71.3928	58.2905	44.8697	41.7405		3.2774	33.124	32.036	32.181	25.193	4.53221	14.27	13.435
	2.353	73.0181	70.54	72.0089	58.2532	45.1633	42.0311		3.27948	31.833	31.197	31.19	24.465	4.54811	14.295	13.508
	2.352	72.9729	70.8706	71.8247	58.5398	45.002	42.2136		3.28155	30.312	29.792	30.183	23.69	4.56413	14.429	13.677
	2.351	73.1589	70.9943	71.9648	59.0475	45.3245	42.8163		3.28363	29.155	28.321	29.073	22.731	4.58026	14.653	13.914
	2.35	73.5959	71.3608	72.3966	58.9396	45.4141	42.4983		3.28571	28.389	26.851	27.944	21.534	4.5965	14.959	14.248
	2.349	73.9868	71.2292	72.7609	59.1851	45.8519	42.5466		3.28779	27.598	25.534	26.835	20.096	4.61286	15.184	14.599
	2.348	73.9161	71.7353	72.7408	59.5347	45.8026	42.7921		3.28988	26.595	24.729	25.459	18.755	4.62933	15.218	14.76
	2.347	74.0464	72.0224	72.9978	59.9222	46.2109	43.2564		3.29197	25.396	24.188	23.71	17.926	4.64592	15.113	14.672
	2.346	74.1152	71.8151	73.2205	59.9007	46.0529	43.3237		3.29406	24.058	23.246	22.148	17.221	4.66264	14.966	14.456
	2.345	74.0836	72.4429	73.2931	59.9799	46.4325	43.5313		3.29615	22.517	21.642	20.912	15.92	4.67947	14.818	14.191
	2.344	74.1442	72.1691	73.0921	59.8043	46.1951	43.3969		3.29825	20.802	19.681	19.483	14.084	4.69642	14.631	13.872
	2.343	73.7688	72.25	73.4183	59.9959	46.5923	43.613		3.30035	19.125	17.715	17.733	12.373	4.7135	14.365	13.48
	2.342	74.5069	72.5531	73.3098	60.177	46.3803	43.6613		3.30245	17.669	16.223	16.016	11.485	4.7307	13.986	13.086
	2.341	74.9306	72.547	73.5169	60.5189	46.5245	44.0432		3.30456	16.695	15.719	14.782	11.514	4.74803	13.567	12.791
	2.34	74.4775	72.1993	73.4682	60.3768	46.4987	43.7556		3.30666	16.51	15.93	14.383	11.834	4.76549	13.303	12.611
	2.339	74.8069	72.4679	73.6102	60.6642	46.8413	43.8334		3.30878	17.128	16.318	14.996	12.21	4.78307	13.255	12.61
	2.338	74.7942	72.6754	73.614	60.4961	46.7255	43.4272		3.31089	18.245	17.094	16.617	12.942	4.80079	13.336	12.819
	2.337	74.5697	72.562	73.753	60.4532	46.9206	43.7995		3.313	19.584	18.434	18.644	14.121	4.81863	13.492	13.067
	2.336	74.9024	72.6426	73.6129	60.296	46.5261	43.5584		3.31512	21.15	19.987	20.363	15.842	4.83661	13.651	13.187
	2.335	74.6973	72.569	73.513	60.4161	46.7764	43.9581		3.31724	22.984	21.661	21.849	17.862	4.85473	13.664	13.097
	2.334	74.5497	72.4987	73.5016	60.1123	46.5563	43.6158		3.31937	24.755	23.594	23.291	19.447	4.87298	13.405	12.734
	2.333	74.4639	72.6439	73.7258	60.4263	46.7802	43.6775		3.32149	25.963	25.493	24.407	20.569	4.89137	12.803	12.082
	2.332	74.3428	72.4207	73.7657	60.2961	46.4911	43.3078		3.32362	26.982	26.949	25.3	21.703	4.9099	11.978	11.246
	2.331	74.5945	72.4857	73.6126	60.454	46.4757	43.6268		3.32575	28.582	28.208	26.289	22.643	4.92857	11.375	10.55
	2.33	74.7774	72.2405	73.4229	60.3244	46.1919	43.3313		3.32789	30.422	29.684	27.13	23.156	4.94738	11.357	10.345
	2.329	74.7741	72.1617	73.3892	60.3346	46.5617	43.5474		3.33003	31.585	30.982	27.534	23.485	4.96633	11.744	10.607
	2.328	74.4359	72.2712	73.1914	60.1568	46.2027	43.4409		3.33217	31.908	31.501	27.554	23.549	4.98543	12.112	11
	2.327	74.3515	72.3377	73.3373	60.0665	46.4474	43.3452		3.33431	31.731	31.181	27.169	23.075	5.00468	12.32	11.274
	2.326	74.0953	72.1725	73.2073	59.8948	46.1432	43.0081		3.33645	31.245	30.205	26.374	22.237	5.02408	12.388	11.35
	2.325	74.1923	72.1727	73.2167	60.1725	46.3607	43.3169		3.3386	30.482	28.773	25.279	21.225	5.04363	12.327	11.25
	2.324	74.0671	71.8324	73.0756	60.0254	45.9696	42.969		3.34075	29.183	26.947	23.827	20.034	5.06333	12.144	11.051
	2.323	74.0485	72.0383	72.9308	59.8556	46.0688	43.1079		3.34291	27.145	24.881	21.946	18.689	5.08319	11.918	10.9
	2.322	73.8809	71.5347	72.5357	59.4646	45.7237	42.6831		3.34506	24.808	22.897	19.847	17.228	5.1032	11.827	10.974
	2.321	73.9073	71.2725	72.7111	59.7802	46.1267	42.8017		3.34722	22.745	21.192	17.868	15.902	5.12337	11.962	11.218
	2.32	73.7815	71.1953	72.3311	59.5874	45.3976	42.6369		3.34939	21.358	19.997	16.358	15.075	5.1437	12.299	11.461
	2.319	73.5505	71.3403	72.5603	59.2096	45.5337	42.5871		3.35155	20.743	19.434	15.505	14.638	5.16419	12.686	11.628
	2.318	73.6508	70.9271	72.753	59.0384	45.5012	41.963		3.35372	20.635	19.384	15.388	14.425	5.18485	12.922	11.736
	2.317	73.4055	71.2116	72.6012	59.6019	45.8313	42.6086		3.35589	21.071	19.994	15.797	14.918	5.20567	12.962	11.794
	2.316	73.1112	71.1337	72.0453	59.2577	45.2267	42.1114		3.35806	22.187	21.519	16.032	16.27	5.22666	12.89	11.753
	2.315	73.3237	71.0669	71.9814	58.939	45.3824	42.126		3.36024	23.668	23.504	15.797	17.668	5.24782	12.846	11.696
	2.314	73.352	70.5274	71.9533	58.885	45.0551	42.0899		3.36242	25.191	25.333	15.553	18.968	5.26916	12.856	11.734
	2.313	73.2545	70.8923	71.6686	59.2414	45.165	42.2117		3.3646	26.807	27.017	15.45	20.691	5.29066	12.819	11.739
	2.312	73.4054	70.7374	71.6276	58.7047	44.8886	41.8442		3.36679	28.601	28.739	15.28	22.577	5.31235	12.636	11.612
	2.311	73.4099	70.707	71.7645	58.9875	44.9737	42.0916		3.36897	30.282	30.58	15.088	24.162	5.33421	12.345	11.395
	2.31	73.145	70.5683	71.5831	58.3778	44.697	41.4092		3.37116	31.733	32.176	14.632	25.38	5.35625	12.054	11.055
	2.309	73.061	70.5023	71.9253	59.1227	44.8594	41.9232		3.37336	33.156	33.079	13.668	26.229	5.37848	11.857	10.723
	2.308	73.4681	70.5379	71.6917	58.9675	44.7925	41.7576		3.37555	34.495	33.944	12.768	26.994	5.40089	11.614	10.548
	2.307	73.6288	70.8336	71.5849	58.8342	45.1876	41.8409		3.37775	35.952	35.486	12.532	28.099	5.42348	11.186	10.334
	2.306	73.097	70.7699	71.5052	58.8395	44.6765	41.7312		3.37995	37.875	37.318	12.943	29.599	5.44627	10.818	9.96
	2.305	73.1187	70.7389	71.8934	58.9721	45.1413	41.9873		3.38216	39.884	39.248	13.492	31.48	5.46925	10.727	9.749
	2.304	73.4438	71.2503	71.7085	58.7766	44.7954	41.7362		3.38437	41.796	41.572	13.867	33.666	5.49243	10.937	10.035
	2.303	73.2335	71.1384	72.0763	59.2802	45.1888	42.0259		3.38658	43.959	43.832	14.609	35.604	5.5158	11.483	10.652
	2.302	73.4982	70.7503	71.9534	59.1765	44.7637	41.7519		3.38879	46.097	45.28	15.905	36.815	5.53937	12.209	11.176
	2.301	73.8093	71.1662	72.197	59.3294	45.48	42.3343		3.39101	47.652	46.149	16.861	37.476	5.56314	12.785	11.315
	2.3	74.3095	71.2694	72.0605	59.1197	45.2009	42.3224		3.39323	48.703	47.097	16.915	38.107	5.58712	12.876	11.093
	2.299	73.6517	71.4267	72.1178	59.513	45.6313	42.7249		3.39545	49.533	48.166	16.456	38.999	5.61131	12.412	10.657
	2.298	73.5485	71.2631	72.3851	59.6599	45.5818	42.4584		3.39767	50.034	49.022	16.08	40.007	5.63571	11.526	10.03
	2.297	74.0045	71.7549	72.8159	60.0597	45.8565	42.7937		3.3999	50.146	49.286	15.927	40.599	5.66032	10.671	9.443
	2.296	73.7915	71.7983	72.8914	59.5384	45.7829	42.4977		3.40213	50.248	48.995	15.903	40.386	5.68514	10.374	9.155
	2.295	74.0661	71.8897	73.0013	60.4127	46.2324	43.3028		3.40437	50.577	49.037	15.863	40.08	5.71019	10.544	9.132
	2.294	74.3231	71.9861	72.8558	60.1801	46.0621	43.0966		3.4066	50.857	49.646	15.455	40.269	5.73545	10.758	9.395
	2.293	74.2017	72.325	73.1093	60.125	46.3086	43.4504		3.40884	50.811	49.901	14.763	40.381	5.76094	10.627	9.682
	2.292	74.199	72.1611	72.9025	59.6314	46.0505	42.707		3.41109	50.572	49.659	14.408	40.339	5.78666	10.417	9.626
	2.291	74.526	72.3139	73.2032	60.3174	46.5088	43.5367		3.41333	50.45	49.58	14.595	40.533	5.81261	10.367	9.385
	2.29	74.2577	71.9811	73.207	59.8213	46.3735	43.1324		3.41558	50.555	49.954	15.097	40.802	5.8388	10.356	9.211
	2.289	73.8321	71.867	73.1801	59.976	46.5756	43.581		3.41783	50.644	50.514	15.549	40.874	5.86522	10.432	9.128
	2.288	73.8949	72.0144	73.164	60.0243	46.31	43.2218		3.42009	50.563	50.938	15.722	40.673	5.89188	10.62	8.977
	2.287	74.0375	71.8909	72.8261	60.2176	46.4653	43.6434		3.42234	50.794	51.527	15.906	40.763	5.91878	10.519	8.748
	2.286	73.9115	71.5132	72.6747	59.7113	45.9514	43.1147		3.4246	51.781	52.442	16.257	41.582	5.94593	10.301	8.743
	2.285	73.7967	71.2408	72.7553	60.0288	46.5295	43.7057		3.42687	53.034	52.938	16.531	42.345	5.97333	10.376	9.113
	2.284	73.2021	70.6703	72.4629	59.7823	45.91	43.0401		3.42913	53.754	52.661	16.748	42.553	6.00098	10.537	9.428
	2.283	72.9438	70.7957	72.2639	59.6345	46.1848	43.0612		3.4314	53.824	52.404	17.233	42.664	6.0289	10.552	9.465
	2.282	72.5328	70.256	72.0289	59.1238	45.7086	42.4541		3.43368	53.613	52.671	18.227	42.904	6.05707	10.406	9.555
	2.281	72.1294	69.9972	71.5504	59.1862	45.8195	42.7407		3.43595	53.576	53.114	19.299	43.353	6.08551	10.245	9.803
	2.28	71.9384	69.2834	70.7941	58.5058	45.1003	42.0677		3.43823	54.173	53.647	19.931	44.084	6.11421	10.227	9.78
	2.279	70.9178	69.2008	70.6759	58.2264	45.4258	42.3635		3.44051	55.321	54.472	20.52	44.674	6.14319	10.255	9.478
	2.278	70.365	68.2619	70.28	57.5821	44.9987	41.4714		3.4428	56.332	55.202	21.313	44.821	6.17244	10.319	9.191
	2.277	70.2072	68.2196	69.7361	57.5432	44.9554	41.4603		3.44508	56.778	55.313	21.938	44.865	6.20197	10.43	9.003
	2.276	69.3621	67.8114	68.893	57.1852	43.8756	40.8314		3.44737	56.858	55.078	22.411	45.02	6.23179	10.478	8.875
	2.275	68.7659	66.8914	68.7881	57.0042	44.2383	41.0317		3.44967	56.913	55.118	22.927	45.306	6.2619	10.462	8.886
	2.274	68.6459	66.3456	68.0019	56.1321	43.3584	40.1084		3.45196	57.062	55.495	23.461	45.944	6.29229	10.529	8.967
	2.273	67.6978	66.0426	67.3532	55.4529	43.2707	40.0207		3.45426	57.138	55.68	23.979	46.706	6.32299	10.639	8.945
	2.272	67.4521	65.3656	66.8951	55.0314	42.7912	39.1882		3.45657	56.902	55.449	24.444	46.941	6.35398	10.529	8.868
	2.271	66.456	64.9796	66.4556	55.0708	42.7825	39.4637		3.45887	56.481	55.251	24.794	46.394	6.38528	10.104	8.877
	2.27	65.9195	64.2198	65.8593	54.1854	42.2642	38.4624		3.46118	56.065	55.214	24.945	45.515	6.41689	9.63	8.777
	2.269	65.8641	63.7076	65.4669	54.0482	42.0043	38.634		3.46349	55.688	55.076	24.864	44.977	6.44882	9.47	8.31
	2.268	65.1888	63.1338	64.7433	53.34	41.4373	37.9602		3.46581	55.54	54.884	24.618	44.783	6.48106	9.736	7.893
	2.267	64.7771	62.8339	64.6739	53.1247	41.5948	37.9756		3.46813	55.542	54.639	24.233	44.473	6.51363	10.053	8.119
	2.266	64.7761	62.4872	64.2081	52.3748	41.0309	37.4189		3.47045	55.396	54.265	23.742	44.078	6.54653	9.752	8.541
	2.265	63.9217	62.3939	64.05	52.5773	41.0265	37.2941		3.47277	55.1	53.915	23.159	43.866	6.57976	8.829	8.376
	2.264	64.0465	62.1328	63.4785	52.0223	40.2303	36.6494		3.4751	54.742	53.615	22.386	43.792	6.61333	8.205	7.569
	2.263	63.7607	62.2425	63.6331	51.8289	40.5873	36.8897		3.47743	54.655	53.396	21.624	43.839	6.64724	8.085	6.794
	2.262	63.846	61.9428	63.2241	51.3693	40.0262	35.8568		3.47977	55.276	53.53	21.273	44.165	6.68151	7.604	6.201
	2.261	63.8934	61.9506	63.2683	51.5504	40.3062	36.5333		3.4821	56.293	54.045	21.331	44.685	6.71613	6.789	5.601
	2.26	63.6456	61.6414	62.7759	51.3442	39.6299	35.9199		3.48444	57.005	54.728	21.693	45.129	6.75111	6.093	5.129
	2.259	63.7911	61.8906	63.4006	51.6054	40.0972	36.3147		3.48679	57.287	55.362	22.064	45.505	6.78645	5.458	4.754
	2.258	64.0705	62.0927	63.0017	51.5341	39.5758	36.1704		3.48913	57.329	55.687	21.992	45.922	6.82217	4.598	4.123
	2.257	64.224	62.3557	63.8392	51.6316	40.2204	36.4015		3.49148	57.136	55.735	21.805	46.215	6.85827	3.516	3.265
	2.256	64.3404	62.4561	63.4585	51.8583	39.6405	36.081		3.49383	56.722	55.548	21.838	46.244	6.89475	2.663	2.692
	2.255	65.1226	63.0243	64.4252	52.2614	40.6053	37.0432		3.49619	56.168	54.952	21.773	46.045	6.93162	2.2	2.307
	2.254	65.6504	63.312	64.2396	52.2363	40.1168	36.6422		3.49855	55.575	54.371	21.69	45.719	6.96889	1.957	1.861
	2.253	66.1852	64.0865	65.1068	53.2469	41.1813	37.4813		3.50091	55.184	54.44	21.955	45.455	7.00655	1.924	1.577
	2.252	66.8061	64.6038	65.1802	53.2768	40.8477	37.4218		3.50328	55.227	54.916	22.72	45.419	7.04463	1.917	1.605
	2.251	67.003	65.2256	66.2162	54.1625	42.0965	38.4511		3.50565	55.696	55.061	24.005	45.572	7.08313	1.871	1.73
	2.25	67.9177	65.594	66.5834	54.2577	41.9722	38.3879		3.50802	56.195	54.754	25.558	45.736	7.12205	2.047	1.97
	2.249	68.3979	66.7267	67.279	55.349	42.5584	39.5252		3.51039	56.372	54.562	27.316	45.925	7.1614	2.412	2.292
	2.248	69.5682	67.1046	68.04	55.7448	42.7689	39.5046		3.51277	56.456	54.772	29.474	46.27	7.20118	2.83	2.499
	2.247	70.2639	67.9272	69.1124	56.4242	43.9696	40.4608		3.51515	56.789	55.309	31.905	46.655	7.24141	3.329	2.659
	2.246	70.7095	68.8722	69.5796	57.0543	43.8426	41.0775		3.51754	57.378	55.977	34.284	46.989	7.28209	3.747	2.878
	2.245	71.6431	69.6145	70.351	58.1067	44.8604	41.7889		3.51993	57.927	56.261	36.243	47.385	7.32324	3.77	3.013
	2.244	72.2697	70.2582	71.0356	58.5458	45.2695	42.345		3.52232	58.162	56.118	37.696	47.686	7.36484	3.496	3.01
	2.243	73.1174	71.0478	72.1983	59.4959	46.126	43.0271		3.52471	58.146	56.147	38.971	47.517	7.40693	3.278	2.997
	2.242	73.988	71.6734	72.4254	59.6227	46.2367	43.2593		3.52711	57.921	56.3	40.17	47.028	7.4495	3.193	2.996
	2.241	74.5557	72.6958	73.2934	60.476	46.895	44.0379		3.52951	57.601	56.071	41.059	46.745	7.49256	3.095	2.836
	2.24	75.2521	73.1749	74.2005	61.1398	47.4423	44.3883		3.53191	57.498	55.739	41.55	46.7	7.53612	2.88	2.573
	2.239	76.0366	73.8683	74.9608	61.7974	48.1627	45.2401		3.53432	57.579	55.846	42.031	46.628	7.58019	2.587	2.369
	2.238	76.7069	74.4725	75.3359	62.2204	48.2795	45.5144		3.53673	57.454	56.012	42.743	46.673	7.62478	2.273	2.112
	2.237	77.2464	75.4311	76.0923	62.8749	49.0967	46.1704		3.53915	57.11	55.652	43.355	46.913	7.6699	1.962	1.753
	2.236	77.9742	75.8196	76.2708	63.0041	49.0021	46.2578		3.54156	57.028	55.14	44.059	47.041	7.71555	1.734	1.519
	2.235	78.4649	76.5547	77.3472	63.8652	49.8517	46.9982		3.54399	57.141	55.012	45.28	46.97	7.76175	1.677	1.443
	2.234	79.1025	76.9253	77.8062	63.9349	50.181	47.1083		3.54641	57.245	55.298	46.47	46.885	7.80851	1.726	1.374
	2.233	79.4443	77.5439	78.1282	65.0066	50.4735	48.1104		3.54884	57.501	55.762	46.958	46.959	7.85583	1.638	1.361
	2.232	80.1805	77.7573	78.8134	65.1748	50.8918	48.1621		3.55127	57.437	55.929	46.947	47.067	7.90374	1.377	1.447
	2.231	80.6482	78.448	79.1937	65.4351	51.3615	48.5775		3.5537	56.967	55.656	47.084	46.947	7.95222	1.195	1.435
	2.23	80.9769	78.9091	79.3609	65.6857	51.497	48.6635		3.55614	56.981	55.427	47.701	46.899	8.00131	1.265	1.36
	2.229	81.3318	79.2599	80.0635	66.088	52.0309	49.3675		3.55858	57.435	55.64	48.496	47.098	8.05101	1.554	1.448
	2.228	81.5452	79.6723	80.2528	66.2857	51.8844	49.2894		3.56102	57.582	56.245	49.068	47.263	8.10133	2.156	1.8
	2.227	82.2395	80.0661	81.0875	66.6389	52.777	49.6884		3.56347	57.506	56.774	49.61	47.484	8.15228	3.267	2.667
	2.226	82.4999	80.0885	81.3719	67.0515	52.7355	49.9298		3.56592	57.502	56.6	50.313	47.693	8.20388	4.671	4.069
	2.225	82.776	80.398	81.4551	67.5153	53.1949	50.4067		3.56838	57.351	55.769	50.793	47.593	8.25613	5.716	5.16
	2.224	83.3704	80.5995	81.6352	67.5755	53.0949	50.5386		3.57083	57.103	55.251	50.94	47.449	8.30906	6.081	5.332
	2.223	83.5931	80.9156	81.892	67.7432	53.4862	50.947		3.57329	57.114	55.525	51.052	47.507	8.36266	6.186	5.255
	2.222	83.6459	81.3237	82.2559	67.9738	53.6599	50.724		3.57576	57.245	55.865	51.091	47.643	8.41697	6.471	5.652
	2.221	84.0511	81.6275	82.581	68.4847	53.8575	51.3906		3.57823	57.15	55.813	50.915	47.687	8.47198	6.656	6.075
	2.22	84.3049	81.7389	82.8915	68.2783	54.0943	51.228		3.5807	56.85	55.73	50.687	47.507	8.52771	6.328	5.929
	2.219	84.5374	82.0252	82.888	68.6154	54.2482	51.5304		3.58317	56.626	55.638	50.521	47.219	8.58419	5.72	5.501
	2.218	84.9737	82.2616	83.1031	68.6698	54.2655	51.5107		3.58565	56.741	55.297	50.584	46.915	8.64142	5.261	5.048
	2.217	85.1462	82.3512	83.4683	68.9671	54.6177	52.002		3.58813	56.995	54.808	51.06	46.457	8.69941	4.982	4.486
	2.216	84.8627	82.8014	83.6075	68.9483	54.6036	51.8224		3.59062	56.842	54.449	51.378	45.955	8.75819	4.78	4.037
	2.215	85.3026	82.6905	83.942	69.3466	55.0364	52.3934		3.5931	56.314	54.352	51.073	45.689	8.81777	4.653	3.771
	2.214	85.7998	82.8983	83.7763	69.0809	54.8194	52.1117		3.5956	55.921	54.17	50.62	45.633	8.87817	4.469	3.619
	2.213	85.5515	82.9309	84.062	69.343	55.3084	52.5045		3.59809	55.686	53.799	50.341	45.406	8.9394	4.126	3.729
	2.212	85.8052	83.0408	84.2343	69.5337	55.0961	52.4966		3.60059	55.306	53.589	50.127	44.848	9.00148	3.911	3.947
	2.211	85.9623	83.2905	84.3332	69.8656	55.4691	52.7109		3.60309	54.877	53.329	50.003	44.375	9.06442	3.909	3.981
	2.21	86.1143	83.4098	84.2364	69.7422	55.3278	52.8105		3.6056	54.743	52.958	50.077	44.306	9.12826	3.757	3.798
	2.209	86.2272	83.7007	84.6127	70.1714	55.6501	53.1774		3.60811	54.908	52.992	50.248	44.371	9.193	3.458	3.512
	2.208	86.3505	83.5184	84.7593	70.1639	55.5094	52.8565		3.61062	55.066	53.323	50.286	44.267	9.25866	3.432	3.337
	2.207	86.7268	83.6698	84.8322	70.2524	55.884	52.9312		3.61314	54.991	53.455	50.292	44.172	9.32527	3.693	3.351
	2.206	86.6866	83.6738	84.8374	70.2436	55.7945	52.9765		3.61566	54.816	53.444	50.535	44.319	9.39285	3.916	3.531
	2.205	86.7798	83.9784	84.9729	70.4053	56.0807	53.2973		3.61818	54.802	53.422	50.836	44.558	9.46141	3.997	3.826
	2.204	86.7249	84.047	85.0076	70.2598	55.9088	53.1555		3.62071	54.859	53.305	51.011	44.619	9.53098	4.122	3.965
	2.203	86.8742	83.9887	85.2764	70.5507	56.0785	53.5139		3.62324	54.78	53.363	51.339	44.52	9.60157	4.262	3.848
	2.202	87.192	84.1179	85.3625	70.5578	56.0622	53.3925		3.62577	54.707	53.695	51.793	44.582	9.67323	4.26	3.769
	2.201	87.2125	84.2732	85.4373	70.7098	56.2781	53.6416		3.62831	54.842	53.886	52.019	44.891	9.74596	4.228	3.724
	2.2	87.4728	84.2374	85.4283	70.6834	56.1629	53.368		3.63085	55.046	53.881	51.932	45.262	9.81979	4.328	3.521
	2.199	87.4242	84.3396	85.4972	70.7514	56.4631	53.6823		3.63339	55.195	53.928	51.835	45.575	9.89475	4.348	3.274
	2.198	87.466	84.3381	85.6492	70.8201	56.4126	53.6919		3.63594	55.526	54.204	52.215	45.802	9.97087	4.227	3.184
	2.197	87.6753	84.4217	85.5073	70.7682	56.5218	53.7721		3.63849	56.063	54.72	52.773	46.027	10.0482	4.187	3.202
	2.196	87.6481	84.4755	85.8528	70.7125	56.5124	53.6611		3.64105	56.393	55.204	52.857	46.257	10.1267	4.232	3.187
	2.195	87.4252	84.862	85.7001	71.0346	56.4854	53.9617		3.64361	56.489	55.409	52.772	46.457	10.2064	4.352	3.215
	2.194	87.744	84.8973	85.7535	71.0247	56.3686	53.7822		3.64617	56.673	55.304	52.78	46.667	10.2874	4.615	3.547
	2.193	87.8509	84.8117	86.1183	71.2471	56.9453	54.054		3.64873	56.807	55.199	52.46	46.755	10.3697	4.779	4.048
	2.192	87.7622	84.8287	86.0394	71.2854	56.6856	54.0408		3.6513	56.732	55.427	51.874	46.751	10.4533	4.681	4.274
	2.191	87.6225	84.7976	86.1627	71.3262	56.8572	54.1925		3.65388	56.621	55.628	51.662	47.029	10.5383	4.494	4.177
	2.19	87.7892	84.8125	86.2837	71.3144	56.8768	54.1976		3.65645	56.527	55.369	51.914	47.327	10.6247	4.311	4.005
	2.189	87.8742	85.0623	86.1917	71.4828	57.0267	54.2121		3.65903	56.602	55.14	52.085	47.002	10.7125	3.992	3.68
	2.188	88.0424	84.8382	86.1537	71.2855	56.9011	54.1683		3.66162	56.939	55.409	52.016	46.41	10.8018	3.568	3.203
	2.187	88.0248	84.8718	86.2496	71.2795	56.9136	54.2006		3.66421	57.125	55.615	51.936	46.127	10.8925	3.236	2.861
	2.186	88.1656	85.0098	86.1929	71.3285	56.8605	54.2701		3.6668	56.986	55.446	51.811	45.984	10.9848	3.084	2.551
	2.185	88.0734	85.3104	86.2247	71.4707	57.0091	54.3984		3.66939	56.799	55.257	51.681	45.796	11.0787	2.838	1.88
	2.184	88.2323	84.9428	86.3113	71.5995	56.9297	54.361		3.67199	56.647	55.02	51.69	45.606	11.1743	2.457	1.393
	2.183	88.3321	85.216	86.3787	71.6162	57.0967	54.5411		3.67459	56.472	54.717	51.814	45.465	11.2714	2.633	2.042
	2.182	88.5325	85.4203	86.4286	71.7479	57.1789	54.5943		3.6772	56.279	54.675	52.092	45.409	11.3703	3.934	3.515
	2.181	88.5921	85.5576	86.5031	71.7839	57.371	54.6647		3.67981	56.08	54.843	52.399	45.51	11.4709	5.524	4.409
	2.18	88.7285	85.4274	86.5995	71.7362	57.0987	54.5795		3.68242	55.938	54.78	52.445	45.916	11.5733	5.927	4.329
	2.179	88.3618	85.3977	86.537	71.9832	57.1843	54.7074		3.68504	55.898	54.542	52.245	46.415	11.6776	5.242	4.053
	2.178	88.6128	85.4112	86.6471	71.9179	57.2303	54.4612		3.68766	56.007	54.5	52.077	46.417	11.7837	4.69	3.87
	2.177	88.5235	85.5861	86.8403	71.9288	57.4225	54.6168		3.69029	56.206	54.335	52.177	45.82	11.8919	4.609	3.657
	2.176	88.6652	85.7672	86.7335	72.007	57.3227	54.743		3.69291	56.195	53.874	52.478	45.185	12.002	4.71	3.628
	2.175	88.7181	85.9029	86.7907	72.1308	57.5277	54.9827		3.69555	55.912	53.859	52.761	44.97	12.1141	4.848	3.738
	2.174	88.7673	85.7801	86.8309	72.1245	57.4405	54.8519		3.69818	55.663	54.6	52.915	45.21	12.2284	4.936	3.771
	2.173	88.6791	86.0161	86.8433	72.1813	57.6	54.9877		3.70082	55.637	55.383	52.973	45.587	12.3449	4.823	3.586
	2.172	88.8538	85.7328	87.0078	72.2223	57.5733	54.9926		3.70346	55.736	55.59	53.144	45.798	12.4636	4.64	3.41
	2.171	89.0391	85.6507	87.1106	72.2617	57.7824	54.9675		3.70611	55.756	55.337	53.416	45.955	12.5846	4.721	3.557
	2.17	89.1312	85.8686	87.2791	72.266	57.8793	54.7516		3.70876	55.79	55.108	53.519	46.239	12.708	4.894	3.626
	2.169	89.0043	85.9905	87.2193	72.1888	57.9602	54.9367		3.71142	56.111	55.244	53.545	46.536	12.8338	4.734	3.183
	2.168	89.1928	86.0145	87.2311	72.3564	57.8117	55.0882		3.71408	56.582	55.584	53.703	46.696	12.9621	4.4	2.722
	2.167	89.4471	86.0065	87.4729	72.6175	57.9344	55.3518		3.71674	56.806	55.692	53.728	46.665	13.0931	4.53	2.829
	2.166	89.4536	86.1797	87.5298	72.4934	57.983	55.2186		3.7194	56.713	55.532	53.485	46.503	13.2267	5.351	3.378
	2.165	89.542	86.183	87.279	72.4139	57.9558	55.177		3.72208	56.652	55.239	53.307	46.398	13.363	6.194	3.726
	2.164	89.5745	86.1878	87.4415	72.3712	57.8622	55.1737		3.72475	56.83	54.959	53.288	46.414	13.5022	6.553	3.771
	2.163	89.5837	86.385	87.5494	72.5426	58.106	55.3034		3.72743	56.916	55.029	53.328	46.471	13.6443	6.409	3.86
	2.162	89.5617	86.3247	87.613	72.5603	58.0569	55.3151		3.73011	56.686	55.356	53.304	46.523	13.7895	5.937	4.034
	2.161	89.7235	86.5001	87.6418	72.7142	58.1472	55.4873		3.73279	56.483	55.607	53.158	46.529	13.9378	5.736	4.233
	2.16	89.8809	86.5466	87.5261	72.816	58.063	55.4396		3.73548	56.537	55.769	53.282	46.549	14.0893	6.164	4.5
	2.159	89.9531	86.5156	87.4931	72.9551	58.113	55.5438		3.73818	56.649	55.734	53.718	46.682	14.2441	6.681	4.457
	2.158	89.8575	86.4061	87.6685	73.0101	58.2338	55.5328		3.74087	56.652	55.483	53.788	46.851	14.4024	6.696	3.917
	2.157	89.6806	86.4398	87.8662	72.9697	58.3107	55.5431		3.74357	56.415	55.211	53.35	46.765	14.5642	6.108	3.827
	2.156	89.5261	86.6677	87.9796	73.0913	58.3919	55.6274		3.74628	55.916	55.037	52.99	46.383	14.7297	5.414	4.954
	2.155	90.0633	86.7292	88.0435	73.3156	58.4796	55.8086		3.74899	55.629	55.005	52.963	46.182	14.899	5.242	6.266
	2.154	90.2297	86.8505	88.1521	73.3471	58.4926	55.7913		3.7517	56.016	54.965	53.074	46.32	15.0722	5.593	6.4
	2.153	90.0448	86.7333	87.9976	73.0853	58.5888	55.7835		3.75442	56.664	54.867	53.178	46.405	15.2496	5.958	5.843
	2.152	90.0479	86.6946	87.8881	73.1282	58.5172	55.8144		3.75714	56.815	54.909	53.216	46.352	15.4311	6.086	5.415
	2.151	90.0747	86.7376	88.0518	73.2676	58.6606	55.8616		3.75986	56.477	55.009	53.236	46.437	15.617	5.79	4.989
	2.15	90.0657	86.7294	88.1493	73.3286	58.5853	55.9351		3.76259	55.977	54.923	53.397	46.558	15.8075	5.215	4.441
	2.149	90.0751	86.8851	88.2399	73.5	58.7417	56.1327		3.76532	55.336	54.703	53.584	46.208	16.0026	4.791	3.755
	2.148	90.3578	87.1649	88.3467	73.5277	58.7205	56.0365		3.76806	54.885	54.345	53.453	45.445	16.2027	4.786	3.17
	2.147	90.4686	87.0105	88.1721	73.5676	58.7223	56.1101		3.7708	55.003	53.644	52.923	44.996	16.4078	4.989	3.464
	2.146	90.4644	86.9256	88.1239	73.5493	58.5779	56.1441		3.77354	55.365	52.955	52.396	45.054	16.6181	5.003	4.829
	2.145	90.1646	87.0195	88.3845	73.5335	58.7053	56.1279		3.77629	55.356	52.824	52.244	44.963	16.8339	5.121	5.925
	2.144	90.2414	87.0834	88.3838	73.5878	58.7842	56.1643		3.77905	54.91	52.999	52.238	44.418	17.0554	5.881	6.278
	2.143	90.3526	86.9183	88.3597	73.6178	58.9305	56.1451		3.7818	54.531	52.979	52.029	43.825	17.2828	6.39	6.575
	2.142	90.6744	86.9074	88.4598	73.8336	58.9341	56.2144		3.78456	54.392	52.726	51.781	43.374	17.5164	6.139	6.448
	2.141	90.5288	87.0938	88.4769	73.6649	58.9587	56.2431		3.78733	54.208	52.343	51.74	43.056	17.7563	5.7	5.023
	2.14	90.3085	87.1648	88.4255	73.6562	58.9936	56.2668		3.7901	54.022	51.887	51.583	43	18.0029	5.094	3.141
	2.139	90.3214	87.1704	88.4531	73.7662	58.9925	56.3194		3.79287	54.104	51.605	51.136	43.036	18.2565	4.457	2.113
	2.138	90.5232	87.347	88.4914	73.7511	58.9088	56.2764		3.79564	54.199	51.521	50.843	42.877	18.5173	4.508	2.495
	2.137	90.351	87.3841	88.5549	73.9996	58.841	56.4654		3.79843	53.869	51.327	50.727	42.562	18.7857	4.865	3.524
	2.136	90.2641	87.2556	88.5473	73.8677	58.9415	56.4475		3.80121	53.4	51.134	50.513	42.228	19.0619	4.932	3.798
	2.135	90.4205	87.1952	88.5943	73.7663	59.1209	56.482		3.804	53.247	51.234	50.439	42.014	19.3465	5.045	3.014
	2.134	90.4612	87.2854	88.5742	73.779	59.075	56.3757		3.80679	53.285	51.542	50.672	42.105	19.6396	5.216	1.995
	2.133	90.7248	87.1018	88.5264	73.87	59.0401	56.43		3.80959	53.263	51.78	50.806	42.426	19.9417	4.668	1.634
	2.132	90.7465	87.1954	88.4825	73.966	59.0017	56.4938		3.81239	53.141	51.713	50.525	42.62	20.2533	4.151	2.197
	2.131	90.9041	87.5695	88.6448	73.9201	59.1327	56.4493		3.8152	53.083	51.504	50.208	42.558
	2.13	90.6481	87.6602	88.8907	74.0265	59.2285	56.5469		3.818	53.361	51.606	50.242	42.651
	2.129	90.3039	87.372	88.9086	74.0267	59.282	56.5867		3.82082	53.913	52.053	50.386	43.121
	2.128	90.4392	87.2213	88.8954	73.9079	59.1954	56.4677		3.82364	54.238	52.332	50.364	43.418
	2.127	90.5043	87.4075	88.8174	74.0207	59.2587	56.5274		3.82646	54.014	52.122	50.267	43.175
	2.126	90.7091	87.6677	88.7729	74.0062	59.2698	56.5495		3.82928	53.543	51.816	50.335	42.883
	2.125	90.7669	87.5344	88.8096	73.7429	59.2198	56.373		3.83211	53.249	51.913	50.678	43.004
	2.124	90.6372	87.4614	88.7068	73.7048	59.1841	56.3494		3.83495	53.142	52.299	51.087	43.28
	2.123	90.623	87.5268	88.697	73.8507	59.1315	56.469		3.83779	53.144	52.608	51.327	43.421
	2.122	90.7207	87.4384	88.7614	73.919	59.1636	56.5005		3.84063	53.351	52.857	51.528	43.583
	2.121	90.6073	87.4914	88.6828	73.9116	59.1725	56.4001		3.84348	53.73	53.209	51.794	43.835
	2.12	90.5986	87.4015	88.5387	73.9861	59.1193	56.4917		3.84633	54.127	53.499	51.976	44.139
	2.119	90.7192	87.1776	88.5295	74.0286	59.0637	56.5871		3.84918	54.492	53.5	52.097	44.435
	2.118	90.6904	87.2557	88.6676	74.0464	59.223	56.6442		3.85204	54.787	53.37	52.196	44.589
	2.117	90.6553	87.4921	88.613	73.9385	59.2011	56.4932		3.85491	54.938	53.412	52.243	44.56
	2.116	90.6789	87.3279	88.6062	74.0011	59.1715	56.4266		3.85778	55.102	53.706	52.494	44.354
	2.115	90.4327	87.2579	88.5549	73.9871	59.0985	56.4007		3.86065	55.462	54.144	53.056	44.301
	2.114	90.3482	87.2761	88.4726	73.9055	59.1069	56.4913		3.86352	55.728	54.514	53.467	44.812
	2.113	90.7426	87.2204	88.6162	73.9541	59.2458	56.6027		3.86641	55.614	54.533	53.392	45.406
	2.112	90.8245	87.3341	88.7598	74.0118	59.2493	56.5682		3.86929	55.394	54.235	53.19	45.398
	2.111	90.6238	87.5252	88.5964	73.9924	59.0296	56.4888		3.87218	55.426	54.043	53.163	45.062
	2.11	90.6053	87.4275	88.5244	74.0968	59.1037	56.6055		3.87508	55.561	53.958	53.189	44.893
	2.109	90.5977	87.2404	88.5162	74.094	59.2111	56.5469		3.87797	55.278	53.601	53.209	44.918
	2.108	90.4759	86.9829	88.5426	73.8938	59.2134	56.4088		3.88088	54.622	53.076	53.201	45.066
	2.107	90.5559	87.0438	88.398	73.8717	59.0546	56.3928		3.88378	54.311	52.833	53.135	45.194
	2.106	90.7124	87.2552	88.4883	74.0909	59.1809	56.6214		3.88669	54.541	52.954	53.008	45.229
	2.105	90.5791	87.0768	88.5415	74.0779	59.2138	56.6003		3.88961	54.697	53.062	52.823	45.213
	2.104	90.3398	86.8565	88.4617	74.0064	59.1509	56.636		3.89253	54.416	53.008	52.629	45
	2.103	90.3442	86.9691	88.4395	74.0287	59.0937	56.6334		3.89545	54.069	52.96	52.575	44.645
	2.102	90.4787	87.1859	88.4432	73.9567	59.1601	56.6351		3.89838	53.978	52.94	52.703	44.376
	2.101	90.3791	87.1709	88.5125	73.9235	59.2442	56.5765		3.90132	53.996	52.871	52.701	44.119
	2.1	90.2883	87.3167	88.5882	74.0697	59.3628	56.6607		3.90425	54.033	52.731	52.464	43.837
	2.099	90.4366	87.352	88.5459	73.9971	59.2589	56.616		3.9072	54.127	52.584	52.193	43.703
	2.098	90.5051	87.2547	88.5644	74.0479	59.3836	56.6639		3.91014	54.135	52.337	51.906	43.702
	2.097	90.574	87.2195	88.4742	73.941	59.3063	56.4922		3.91309	53.879	51.865	51.705	43.531
	2.096	90.5709	87.1653	88.4147	74.0836	59.2233	56.6177		3.91605	53.478	51.501	51.723	43.128
	2.095	90.5082	87.3076	88.4659	74.0835	59.162	56.5561		3.91901	53.239	51.512	51.862	42.888
	2.094	90.5534	87.2337	88.5367	74.1333	59.2235	56.6089		3.92197	53.336	51.681	52.08	43.069
	2.093	90.5069	87.1621	88.4423	74.11	59.2284	56.6219		3.92494	53.649	51.907	52.389	43.546
	2.092	90.4201	87.3054	88.5419	73.918	59.4607	56.5642		3.92792	53.831	52.142	52.621	43.915
	2.091	90.4844	87.249	88.5049	73.9972	59.4432	56.5128		3.9309	53.798	52.068	52.625	43.841
	2.09	90.4579	87.297	88.462	74.2431	59.4646	56.8227		3.93388	53.806	51.835	52.488	43.518
	2.089	90.4111	87.3862	88.555	74.2452	59.3453	56.7718		3.93686	53.88	51.963	52.402	43.314
	2.088	90.6078	87.4341	88.7703	74.1839	59.4437	56.7364		3.93986	53.736	52.203	52.466	43.329
	2.087	90.5694	87.3296	88.7659	74.0607	59.4504	56.6668		3.94285	53.362	51.991	52.544	43.426
	2.086	90.5718	87.362	88.6287	74.0015	59.3893	56.7288		3.94585	53.186	51.617	52.537	43.598
	2.085	90.4194	87.3276	88.671	73.8696	59.361	56.5492		3.94886	53.285	51.524	52.424	43.943
	2.084	90.463	87.2505	88.578	74.0702	59.332	56.6754		3.95187	53.136	51.474	52.212	44.098
	2.083	90.4011	87.2891	88.6162	74.2427	59.3588	56.7111		3.95488	52.695	51.375	52.245	43.751
	2.082	90.4453	87.2537	88.5533	74.1121	59.4991	56.7019		3.9579	52.514	51.443	52.492	43.245
	2.081	90.5266	87.209	88.4292	74.0966	59.3884	56.7087		3.96092	52.617	51.479	52.439	42.938
	2.08	90.4288	87.329	88.5595	74.1995	59.4781	56.8488		3.96395	52.632	51.353	52.196	42.829
	2.079	90.5306	87.291	88.6402	74.1073	59.4178	56.7287		3.96699	52.432	51.328	52.112	42.853
	2.078	90.5379	87.0423	88.5422	74.2242	59.4874	56.7835		3.97002	52.065	51.325	52.186	43.088
	2.077	90.5375	87.0826	88.4407	74.2488	59.3966	56.6966		3.97307	51.872	51.119	52.499	43.45
	2.076	90.3639	87.1702	88.5804	74.1659	59.5349	56.8068		3.97611	52.066	50.966	52.887	43.553
	2.075	90.2343	87.1925	88.5421	74.0082	59.346	56.675		3.97916	52.265	50.948	52.829	43.342
	2.074	90.333	87.1904	88.5197	74.2103	59.4111	56.7921		3.98222	52.271	50.739	52.406	43.183
	2.073	90.4188	87.0835	88.6251	74.1571	59.5175	56.7187		3.98528	52.284	50.375	52.267	43.22
	2.072	90.3691	87.0294	88.6218	74.2778	59.5966	56.823		3.98835	52.287	50.297	52.614	43.378
	2.071	90.2156	87.0557	88.3237	74.153	59.3387	56.6849		3.99142	52.084	50.608	52.876	43.473
	2.07	90.2857	87.1956	88.3732	74.2424	59.3969	56.7795		3.99449	51.715	50.791	52.53	43.247
	2.069	90.3744	87.1778	88.3969	74.2324	59.3647	56.7614		3.99757	51.393	50.627	51.88	42.884
	2.068	90.4217	87.0573	88.3277	74.1518	59.4856	56.7658		4.00066	51.17	50.434	51.548	42.664
	2.067	90.4167	87.0388	88.4261	74.2681	59.436	56.722		4.00375	50.971	50.285	51.667	42.482
	2.066	90.5026	87.2459	88.4064	74.326	59.4755	56.835		4.00684	50.776	50.079	51.906	42.405
	2.065	90.3448	87.2138	88.5662	74.2039	59.5674	56.7151		4.00994	50.64	49.923	52.085	42.567
	2.064	90.4586	87.1676	88.6379	74.2743	59.627	56.9261		4.01304	50.601	49.999	52.271	42.72
	2.063	90.519	87.1332	88.3926	74.329	59.332	56.88		4.01615	50.605	50.152	52.391	42.66
	2.062	90.5309	87.0917	88.44	74.2842	59.5267	56.8565		4.01926	50.522	50.05	52.347	42.529
	2.061	90.5202	87.1417	88.3859	74.2696	59.4225	56.7974		4.02238	50.305	49.681	52.129	42.409
	2.06	90.3214	87.1197	88.5237	74.3281	59.5262	56.8909		4.02551	50.203	49.325	51.923	42.262
	2.059	90.336	87.099	88.4934	74.3228	59.451	56.9228		4.02863	50.427	49.289	51.927	42.179
	2.058	90.3286	87.1467	88.481	74.4742	59.544	57.0154		4.03177	50.743	49.51	51.977	42.191
	2.057	90.4944	87.1974	88.4371	74.393	59.4584	56.8987		4.0349	50.817	49.665	52.032	42.27
	2.056	90.4208	87.194	88.48	74.4412	59.5462	56.9644		4.03805	50.77	49.705	52.245	42.421
	2.055	90.3482	87.1377	88.4954	74.3034	59.5377	56.8297		4.04119	50.906	49.791	52.47	42.576
	2.054	90.3919	87.2419	88.6172	74.5322	59.72	57.0586		4.04435	51.064	49.954	52.453	42.61
	2.053	90.4975	87.2989	88.5386	74.5157	59.5824	56.9947		4.0475	51.059	50.149	52.156	42.489
	2.052	90.497	87.2358	88.6859	74.4794	59.774	56.9902		4.05066	51.162	50.317	51.897	42.483
	2.051	90.6157	87.2545	88.5924	74.4568	59.579	56.9416		4.05383	51.516	50.213	52.002	42.723
	2.05	90.5402	87.2688	88.6761	74.3953	59.7115	56.9622		4.057	51.916	49.8	52.284	42.839
	2.049	90.4533	87.3062	88.6377	74.5021	59.6123	56.991		4.06018	52.094	49.586	52.343	42.62
	2.048	90.4899	87.3333	88.6841	74.5802	59.7693	57.1469		4.06336	51.991	49.825	52.042	42.289
	2.047	90.4666	87.3447	88.5104	74.5363	59.5899	57.0131		4.06655	51.897	50.116	51.565	42.18
	2.046	90.5577	87.4405	88.647	74.6542	59.7767	57.1264		4.06974	52.019	50.209	51.357	42.451
	2.045	90.4794	87.3734	88.529	74.623	59.6102	57.0629		4.07294	52.271	50.271	51.589	42.778
	2.044	90.5837	87.3082	88.7158	74.6158	59.8542	57.1286		4.07614	52.54	50.417	51.941	42.75
	2.043	90.4449	87.2463	88.5922	74.6474	59.6973	57.1104		4.07935	52.578	50.565	52.229	42.4
	2.042	90.4592	87.3774	88.6085	74.7232	59.8105	57.2297		4.08256	52.227	50.509	52.39	41.917
	2.041	90.5589	87.4618	88.6609	74.5967	59.7316	57.0782		4.08578	51.867	50.262	52.307	41.678
	2.04	90.6586	87.363	88.7311	74.7158	59.9235	57.1894		4.089	51.76	50.155	52.139	42.013
	2.039	90.7039	87.3392	88.5969	74.6975	59.7081	57.0918		4.09223	51.729	50.254	52.02	42.439
	2.038	90.606	87.2386	88.7042	74.8076	59.8836	57.2811		4.09546	51.773	50.35	51.889	42.532
	2.037	90.5118	87.3687	88.7302	74.6735	59.8102	57.1298		4.0987	51.996	50.554	51.837	42.666
	2.036	90.7029	87.343	88.7272	74.8148	59.8658	57.3089		4.10194	52.308	50.891	51.819	42.854
	2.035	90.7045	87.2975	88.648	74.7319	59.7444	57.1361		4.10519	52.544	50.98	51.689	42.742
	2.034	90.6035	87.4087	88.7058	74.856	59.8939	57.3688		4.10844	52.599	50.848	51.63	42.573
	2.033	90.6305	87.2725	88.5609	74.763	59.6991	57.1688		4.1117	52.557	50.768	51.78	42.561
	2.032	90.5985	87.3832	88.722	74.6372	59.899	57.1858		4.11496	52.533	50.698	52.068	42.464
	2.031	90.524	87.3819	88.5967	74.6271	59.7837	57.1483		4.11823	52.402	50.636	52.42	42.267
	2.03	90.5363	87.393	88.5806	74.7923	59.7893	57.2662		4.1215	52.134	50.628	52.576	42.187
	2.029	90.4488	87.2863	88.7018	74.697	59.8205	57.1583		4.12478	52.074	50.675	52.369	42.283
	2.028	90.49	87.133	88.6303	74.8406	59.8644	57.3371		4.12807	52.348	50.735	52.026	42.503
	2.027	90.4649	87.3089	88.6125	74.7704	59.8172	57.1821		4.13135	52.686	50.783	51.838	42.643
	2.026	90.4665	87.2994	88.6015	74.8361	59.894	57.3342		4.13465	52.774	50.843	51.905	42.507
	2.025	90.4936	87.3019	88.5384	74.8037	59.7124	57.2427		4.13795	52.483	50.806	51.989	42.131
	2.024	90.5566	87.3149	88.6565	74.8493	59.921	57.3043		4.14125	52.141	50.704	51.768	41.765
	2.023	90.5427	87.1914	88.5818	74.7114	59.8001	57.1739		4.14456	52.068	50.711	51.387	41.729
	2.022	90.4347	87.1666	88.5152	74.8658	59.8598	57.3393		4.14788	52.06	50.787	51.202	42.028
	2.021	90.4721	87.2409	88.5549	74.7414	59.807	57.1789		4.1512	51.89	50.839	51.274	42.29
	2.02	90.4524	87.2509	88.6923	74.7529	59.8968	57.2876		4.15453	51.719	50.87	51.467	42.223
	2.019	90.4615	87.2387	88.5135	74.697	59.7697	57.1629		4.15786	51.845	50.835	51.612	41.886
	2.018	90.4224	87.2996	88.5424	74.7779	59.8601	57.2423		4.1612	52.188	50.743	51.641	41.623
	2.017	90.4363	87.2468	88.5218	74.7777	59.8096	57.256		4.16454	52.292	50.74	51.602	41.715
	2.016	90.4251	87.2074	88.6038	74.8786	59.885	57.3499		4.16789	52.069	50.808	51.484	42.042
	2.015	90.4149	87.213	88.5353	74.7428	59.8309	57.2529		4.17124	51.857	50.797	51.281	42.203
	2.014	90.4373	87.2545	88.6287	74.8814	60.0047	57.3832		4.1746	51.796	50.67	51.095	42.133
	2.013	90.4994	87.2682	88.562	74.8568	59.803	57.2907		4.17796	51.905	50.503	51.052	42.169
	2.012	90.4535	87.1951	88.5188	74.8425	59.8942	57.3221		4.18133	52.193	50.327	51.233	42.266
	2.011	90.358	87.1863	88.4653	74.7802	59.826	57.2377		4.18471	52.409	50.239	51.536	42.166
	2.01	90.3871	87.2057	88.4416	74.8507	59.8269	57.3832		4.18809	52.321	50.51	51.718	42.033
	2.009	90.3116	87.15	88.4782	74.8133	59.8074	57.2755		4.19147	51.929	51.112	51.789	42.094
	2.008	90.3241	87.1459	88.4478	74.8178	59.8486	57.3247		4.19486	51.451	51.694	51.94	42.321
	2.007	90.3482	87.1438	88.4345	74.8016	59.8377	57.2896		4.19826	51.271	51.968	52.2	42.599
	2.006	90.2935	87.1584	88.3716	74.8156	59.8227	57.3007		4.20166	51.516	51.881	52.45	42.865
	2.005	90.3007	87.1039	88.4662	74.7502	59.8039	57.1848		4.20507	51.871	51.781	52.259	43.034
	2.004	90.3444	87.2041	88.3502	74.845	59.8909	57.3342		4.20848	51.928	51.929	51.335	43.004
	2.003	90.3277	87.0818	88.4228	74.8317	59.7583	57.2532		4.2119	51.707	52.386	50.421	43.142
	2.002	90.2471	87.122	88.3176	74.8303	59.8825	57.2948		4.21533	51.168	53.113	50.066	43.548
	2.001	90.2949	87.1256	88.3563	74.8348	59.7901	57.3381		4.21876	49.809	52.918	49.458	43.121
	2	90.2198	87.1221	88.414	74.8727	59.8764	57.2626		4.22219	49.261	51.38	48.83	41.89
	1.999	90.2531	87.0919	88.2855	74.842	59.7781	57.1934		4.22563	51.416	51.012	50.217	41.493
	1.998	90.2015	87.1144	88.3392	74.8745	59.8269	57.298		4.22908	53.528	52.713	52.589	42.7
	1.997	90.2383	87.0278	88.283	74.7994	59.7707	57.2168		4.23253	53.495	53.389	52.057	45.798
	1.996	90.2419	87.0727	88.4081	74.8781	59.8759	57.3002		4.23599	53.795	53.486	50.191	49.108
	1.995	90.2319	87.0084	88.3014	74.7685	59.7771	57.228		4.23945	54.706	55.459	51.243	50.184
	1.994	90.1764	86.9968	88.3516	74.8261	59.9213	57.3211		4.24292	54.071	56.716	54.588	50.141
	1.993	90.1421	87.0079	88.2554	74.7554	59.7613	57.222		4.2464	52.791	55.202	55.328	49.373
	1.992	90.1743	87.0561	88.3212	74.8679	59.8624	57.3253		4.24988	52.226	53.599	52.827	46.676
	1.991	90.09	87.0496	88.2624	74.7608	59.8366	57.2324		4.25336	51.259	53.496	51.049	44.298
	1.99	90.1883	86.9674	88.2562	74.8207	59.8106	57.2557		4.25686	50.561	54.184	51.092	43.7
	1.989	90.1351	86.9373	88.2498	74.7828	59.7784	57.1882		4.26035	50.769	54.636	51.952	43.662
	1.988	90.1354	87.0727	88.208	74.8573	59.7994	57.3455		4.26386	51.68	54.431	52.775	43.137
	1.987	90.1178	86.9205	88.1767	74.7744	59.7856	57.1946		4.26737	52.833	53.971	52.406	42.767
	1.986	90.087	86.9845	88.1729	74.8172	59.7912	57.3016		4.27088	53.196	52.694	50.623	43.132
	1.985	90.0146	86.9054	88.1575	74.7796	59.7423	57.2296		4.2744	51.914	50.306	49.139	43.518
	1.984	90.1005	86.9723	88.1897	74.8113	59.821	57.2958		4.27793	49.993	49.076	48.771	43.622
	1.983	89.9686	86.8273	88.122	74.7352	59.7592	57.2233		4.28146	48.682	50.295	48.959	43.186
	1.982	90.0103	86.9042	88.1569	74.8374	59.8448	57.2999		4.285	48.102	52.101	49.503	42.8
	1.981	89.9883	86.8267	88.119	74.8044	59.7417	57.2372		4.28854	48.929	52.419	50.224	43.422
	1.98	90.0374	86.8573	88.1569	74.7933	59.8185	57.2864		4.29209	50.774	52.208	50.158	44.198
	1.979	90.0313	86.85	88.0784	74.7702	59.7659	57.1967		4.29565	50.93	51.848	49.191	43.391
	1.978	89.9865	86.7961	88.1645	74.7577	59.8162	57.2596		4.29921	49.634	49.837	48.179	41.71
	1.977	89.9321	86.8243	88.087	74.7896	59.7716	57.2575		4.30278	48.435	47.043	46.822	40.709
	1.976	89.9592	86.848	88.0847	74.8026	59.8015	57.2731		4.30635	46.938	45.63	45.145	40.056
	1.975	89.9561	86.8602	88.0604	74.7563	59.7577	57.1941		4.30993	45.834	45.486	44.355	38.668
	1.974	89.9224	86.8302	88.1141	74.8644	59.8518	57.3068		4.31352	45.999	45.143	44.315	37.038
	1.973	89.8701	86.825	88.0629	74.835	59.7861	57.2711		4.31711	46.228	44.514	44.112	36.034
	1.972	89.857	86.8441	88.0718	74.8339	59.8191	57.2922		4.32071	45.577	44.305	43.878	35.129
	1.971	89.8892	86.7921	88.0652	74.8158	59.7991	57.297		4.32431	44.546	44.011	43.928	33.934
	1.97	89.9412	86.754	88.044	74.8271	59.8316	57.292		4.32792	43.726	42.949	44.019	33.201
	1.969	89.8493	86.7125	88.0023	74.8051	59.7823	57.251		4.33154	42.993	41.823	44.008	33.275
	1.968	89.8551	86.7787	88.0189	74.8264	59.8347	57.2849		4.33516	42.208	41.35	44.028	33.508
	1.967	89.8386	86.7274	87.9943	74.8282	59.8176	57.2922		4.33879	41.733	41.365	43.846	33.333
	1.966	89.8471	86.7774	87.9972	74.8711	59.8495	57.3269		4.34242	41.845	41.572	43.209	32.939
	1.965	89.8224	86.7354	88.0356	74.8075	59.843	57.2551		4.34606	42.269	41.724	42.457	32.73
	1.964	89.8672	86.81	87.9866	74.8617	59.8409	57.3217		4.34971	42.488	41.755	42.152	32.788
	1.963	89.9052	86.7671	88.0348	74.8523	59.8656	57.2903		4.35336	42.329	41.843	42.422	33.06
	1.962	89.8669	86.7843	87.9859	74.8366	59.8656	57.315		4.35702	42.358	42.247	42.997	33.578
	1.961	89.7969	86.7335	87.9209	74.8467	59.8044	57.3138		4.36068	43.085	43.064	43.725	34.325
	1.96	89.8132	86.709	87.9203	74.8659	59.8372	57.3263		4.36435	43.978	43.844	44.363	35.019
	1.959	89.7897	86.6813	87.8938	74.8577	59.8187	57.3183		4.36803	44.397	44.105	44.639	35.308
	1.958	89.7766	86.7129	87.9577	74.8655	59.8866	57.3336		4.37171	44.642	43.981	44.894	35.236
	1.957	89.7425	86.7527	87.8878	74.8479	59.805	57.2905		4.3754	45.017	43.887	45.403	35.232
	1.956	89.785	86.7247	87.9477	74.8888	59.8795	57.3588		4.3791	45.326	44.087	45.894	35.54
	1.955	89.7689	86.6812	87.893	74.8617	59.8224	57.3287		4.3828	45.619	44.642	46.245	35.927
	1.954	89.7456	86.6853	87.933	74.8718	59.8925	57.3348		4.38651	46.18	45.479	46.61	36.216
	1.953	89.7448	86.6637	87.9262	74.8598	59.8681	57.2856		4.39022	46.848	46.214	46.967	36.494
	1.952	89.6768	86.653	87.9165	74.9063	59.9217	57.3518		4.39394	47.138	46.483	47.19	36.797
	1.951	89.6841	86.6537	87.8723	74.9001	59.8803	57.3191		4.39767	47.053	46.471	47.405	37.087
	1.95	89.6656	86.6389	87.9255	74.9026	59.9089	57.3609		4.4014	47	46.363	47.732	37.25
	1.949	89.727	86.6427	87.9024	74.8842	59.8884	57.3267		4.40514	47.175	46.258	48.096	37.285
	1.948	89.6992	86.6219	87.8878	74.911	59.9197	57.3519		4.40889	47.49	46.389	48.438	37.462
	1.947	89.6666	86.6259	87.8797	74.9127	59.8879	57.3434		4.41264	47.774	46.619	48.617	37.901
	1.946	89.6692	86.5863	87.8685	74.9404	59.885	57.3698		4.4164	48.003	46.736	48.573	38.418
	1.945	89.658	86.6557	87.8663	74.9148	59.8884	57.3402		4.42016	48.111	46.886	48.484	38.684
	1.944	89.6603	86.6543	87.8338	74.9615	59.9221	57.3796		4.42393	48.042	47.193	48.519	38.605
	1.943	89.5391	86.6163	87.7727	74.9587	59.8902	57.3872		4.42771	48.122	47.531	48.655	38.632
	1.942	89.5799	86.5925	87.8195	74.9321	59.9315	57.3837		4.4315	48.398	47.665	48.787	38.983
	1.941	89.5973	86.5894	87.793	74.916	59.8943	57.3547		4.43529	48.408	47.59	48.896	39.347
	1.94	89.6079	86.6638	87.8458	74.9654	59.957	57.3812		4.43908	48.12	47.509	48.936	39.519
	1.939	89.5913	86.5876	87.8571	74.9469	59.9467	57.3812		4.44289	47.908	47.352	48.764	39.288
	1.938	89.6088	86.6284	87.8433	74.9776	59.9789	57.4099		4.4467	47.786	47.007	48.297	38.679
	1.937	89.5924	86.5882	87.8097	74.9768	59.9524	57.4076		4.45052	47.525	46.704	47.72	38.228
	1.936	89.6333	86.5969	87.8696	75.0136	59.9946	57.4549		4.45434	47.095	46.5	47.413	37.962
	1.935	89.5779	86.6108	87.7511	74.9582	59.9029	57.3898		4.45817	46.485	46.076	47.405	37.519
	1.934	89.5708	86.6243	87.7486	75.0414	59.9708	57.4636		4.46201	45.759	45.345	47.292	37.067
	1.933	89.5717	86.6171	87.8037	74.99	59.9707	57.4428		4.46585	45.242	44.536	46.832	36.72
	1.932	89.5992	86.6859	87.8081	75.0099	60.009	57.4463		4.4697	45.019	43.867	46.296	36.243
	1.931	89.5438	86.6361	87.8625	75.014	60.019	57.4252		4.47356	44.814	43.583	46.025	35.692
	1.93	89.6177	86.6513	87.8623	75.06	60.0635	57.4877		4.47742	44.596	43.698	45.937	35.373
	1.929	89.5891	86.6125	87.8239	75.0863	59.9862	57.5112		4.48129	44.457	43.72	45.675	35.324
	1.928	89.6392	86.5693	87.8212	75.1166	60.0322	57.5618		4.48516	44.34	43.331	45.073	35.303
	1.927	89.6756	86.6262	87.8293	75.0899	60.0158	57.4551		4.48905	44.25	42.845	44.415	35.185
	1.926	89.6498	86.7109	87.8298	75.0953	60.0771	57.5084		4.49294	44.067	42.594	44.075	35.044
	1.925	89.6102	86.7338	87.8627	75.1257	60.0422	57.5173		4.49683	43.596	42.572	44.016	34.838
	1.924	89.6596	86.7293	87.8363	75.1507	60.1207	57.574		4.50074	43.107	42.614	43.969	34.439
	1.923	89.6611	86.6514	87.8407	75.1535	60.0968	57.5595		4.50465	42.92	42.541	43.75	33.969
	1.922	89.6585	86.7073	87.851	75.1996	60.1003	57.6299		4.50857	42.986	42.358	43.458	33.854
	1.921	89.6302	86.7571	87.8782	75.212	60.1101	57.6237		4.51249	43.212	42.302	43.413	34.254
	1.92	89.5398	86.7623	87.8435	75.2319	60.1619	57.6445		4.51642	43.369	42.398	43.627	34.612
	1.919	89.6182	86.6872	87.8863	75.2391	60.1969	57.6234		4.52036	43.276	42.288	43.791	34.383
	1.918	89.6818	86.7963	87.9281	75.2652	60.2219	57.677		4.5243	43.085	41.955	43.711	33.813
	1.917	89.7191	86.8094	87.883	75.2936	60.1568	57.6752		4.52825	42.805	41.773	43.546	33.43
	1.916	89.7361	86.7688	87.9295	75.3247	60.2139	57.7409		4.53221	42.505	41.787	43.601	33.459
	1.915	89.6839	86.7322	87.9204	75.2347	60.1602	57.6744		4.53618	42.579	41.816	43.77	33.712
	1.914	89.7075	86.7361	87.9042	75.2571	60.2066	57.7279		4.54015	43.045	41.858	43.799	33.917
	1.913	89.6911	86.7116	87.8416	75.2491	60.1631	57.6272		4.54413	43.405	41.984	43.774	34.064
	1.912	89.6444	86.7173	87.8514	75.255	60.1877	57.6873		4.54811	43.369	42.118	43.884	34.104
	1.911	89.6505	86.7038	87.8432	75.2612	60.1809	57.7205		4.55211	43.202	42.257	44.077	34.119
	1.91	89.7219	86.8232	87.8231	75.3737	60.236	57.7458		4.55611	43.322	42.649	44.08	34.351
	1.909	89.6814	86.7438	87.8201	75.2682	60.2016	57.6662		4.56011	43.785	43.2	43.878	34.485
	1.908	89.5709	86.7221	87.8577	75.2989	60.2085	57.6799		4.56413	44.11	43.434	43.73	34.249
	1.907	89.5554	86.6715	87.8284	75.3726	60.1994	57.6989		4.56815	43.996	43.324	43.759	34.089
	1.906	89.6014	86.6663	87.8396	75.3643	60.2576	57.7339		4.57218	43.805	43.186	44.034	34.348
	1.905	89.5105	86.6666	87.8175	75.3425	60.2367	57.6781		4.57621	43.699	43.067	44.448	34.748
	1.904	89.547	86.6213	87.7866	75.3324	60.2669	57.683		4.58026	43.626	43.038	44.675	34.886
	1.903	89.6013	86.6189	87.6719	75.3138	60.1744	57.6879		4.58431	43.765	43.304	44.703	34.759
	1.902	89.5464	86.5466	87.6733	75.3135	60.2021	57.6792		4.58836	44.094	43.663	44.856	34.67
	1.901	89.4301	86.5429	87.623	75.2071	60.1495	57.6192		4.59243	44.436	43.805	45.326	34.866
	1.9	89.3201	86.5166	87.6397	75.205	60.1619	57.6534		4.5965	44.7	43.868	45.817	35.351
	1.899	89.314	86.4544	87.5732	75.2415	60.1212	57.6427		4.60058	44.892	43.931	45.897	35.841
	1.898	89.3477	86.4554	87.5705	75.2836	60.1719	57.6716		4.60466	45.077	43.831	45.85	36.066
	1.897	89.3209	86.4344	87.5402	75.303	60.1306	57.6639		4.60876	45.202	43.739	46.206	36.101
	1.896	89.2324	86.4222	87.5253	75.2844	60.1363	57.6729		4.61286	45.161	43.985	46.707	36.165
	1.895	89.1538	86.361	87.4826	75.2304	60.1278	57.655		4.61696	45.114	44.448	46.909	36.348
	1.894	89.1704	86.3437	87.3997	75.1823	60.0919	57.6455		4.62108	45.343	44.744	46.953	36.577
	1.893	89.2413	86.2356	87.3711	75.1656	60.0645	57.6107		4.6252	45.546	44.751	46.942	36.706
	1.892	89.1845	86.251	87.4083	75.2142	60.1032	57.6392		4.62933	45.329	44.574	46.754	36.728
	1.891	89.1142	86.2654	87.3666	75.2213	60.0793	57.6459		4.63347	45.015	44.398	46.563	36.741
	1.89	89.1238	86.3272	87.3606	75.1992	60.0922	57.6552		4.63761	44.962	44.472	46.589	36.674
	1.889	89.1572	86.3446	87.3843	75.2025	60.138	57.6564		4.64176	45.17	44.677	46.729	36.476
	1.888	89.1054	86.3007	87.3075	75.2156	60.1025	57.6513		4.64592	45.344	44.6	46.731	36.318
	1.887	89.0575	86.2653	87.3284	75.2671	60.1098	57.7096		4.65009	45.15	44.317	46.539	36.31
	1.886	89.0686	86.2813	87.4047	75.3089	60.1672	57.7645		4.65426	44.818	44.162	46.394	36.348
	1.885	89.1125	86.3548	87.4103	75.2909	60.1716	57.7474		4.65845	44.549	43.966	46.285	36.177
	1.884	89.1254	86.368	87.4569	75.2975	60.2382	57.7594		4.66264	44.186	43.572	45.987	35.663
	1.883	89.1378	86.3385	87.4413	75.3394	60.255	57.774		4.66683	43.982	43.406	45.75	35.133
	1.882	89.1255	86.4115	87.4523	75.3865	60.2836	57.8268		4.67104	44.186	43.614	45.88	35.093
	1.881	89.1829	86.4652	87.5179	75.4139	60.3235	57.8504		4.67525	44.374	43.756	46.097	35.476
	1.88	89.2652	86.452	87.5795	75.4072	60.3627	57.8867		4.67947	44.209	43.559	46	35.745
	1.879	89.3044	86.4859	87.5937	75.4657	60.3975	57.9368		4.6837	43.965	43.079	45.545	35.687
	1.878	89.3535	86.5341	87.685	75.556	60.4752	57.9689		4.68793	43.755	42.537	44.983	35.425
	1.877	89.3846	86.6086	87.76	75.5771	60.4992	58.02		4.69217	43.357	42.193	44.711	35.068
	1.876	89.44	86.681	87.7837	75.6114	60.5436	58.0594		4.69642	42.867	42.128	44.748	34.757
	1.875	89.4788	86.6802	87.8297	75.6641	60.5878	58.0665		4.70068	42.655	42.236	44.772	34.47
	1.874	89.5521	86.6985	87.8969	75.7144	60.6436	58.1485		4.70495	42.872	42.392	44.79	34.212
	1.873	89.6212	86.781	87.969	75.7871	60.7078	58.2585		4.70922	43.129	42.439	44.726	34.257
	1.872	89.6971	86.8975	88.0429	75.8685	60.7597	58.3376		4.7135	43.005	42.271	44.412	34.406
	1.871	89.7618	86.9013	88.1038	75.9057	60.8239	58.3307		4.71779	42.766	42.028	44.234	34.221
	1.87	89.8149	86.932	88.1218	75.9541	60.8312	58.3463		4.72209	42.751	41.87	44.367	33.814
	1.869	89.8558	86.9462	88.1582	76.0216	60.8506	58.419		4.72639	42.734	41.752	44.293	33.517
	1.868	89.9206	86.9804	88.2128	76.062	60.8867	58.4735		4.7307	42.529	41.555	43.893	33.543
	1.867	89.9769	87.013	88.2398	76.0997	60.9201	58.5287		4.73502	42.293	41.285	43.526	33.595
	1.866	89.9317	87.0063	88.2424	76.0639	60.9128	58.5098		4.73935	42.044	41.018	43.173	33.098
	1.865	90.0019	87.0618	88.3093	76.1236	60.96	58.5514		4.74369	41.687	40.745	42.771	32.338
	1.864	90.0297	87.0534	88.328	76.1712	60.9842	58.5838		4.74803	41.242	40.5	42.377	32.127
	1.863	90.028	87.0353	88.3093	76.2281	60.9992	58.6189		4.75238	40.85	40.304	41.981	32.403
	1.862	90.03	87.1406	88.3136	76.2664	60.9998	58.6566		4.75674	40.808	40.106	41.789	32.389
	1.861	90.0417	87.1767	88.3655	76.2568	61.0394	58.6939		4.76111	41.111	39.936	41.793	32.06
	1.86	90.1026	87.1725	88.3874	76.2506	61.0818	58.692		4.76549	41.284	39.833	41.747	32.01
	1.859	90.1531	87.2446	88.465	76.3225	61.1165	58.7493		4.76987	41.103	39.853	41.752	32.117
	1.858	90.1416	87.2296	88.519	76.3591	61.1709	58.7543		4.77426	40.927	39.961	41.954	32
	1.857	90.1442	87.2413	88.4808	76.3646	61.1839	58.7505		4.77866	41.051	39.994	42.247	31.86
	1.856	90.1328	87.2396	88.4456	76.3588	61.1564	58.7295		4.78307	41.268	40.077	42.419	31.851
	1.855	90.1489	87.2344	88.4881	76.3855	61.1756	58.7833		4.78749	41.349	40.362	42.398	31.928
	1.854	90.1278	87.2009	88.5539	76.3602	61.1701	58.7835		4.79191	41.33	40.546	42.434	32.145
	1.853	90.1357	87.1958	88.517	76.409	61.1922	58.8167		4.79635	41.252	40.479	42.738	32.306
	1.852	90.1577	87.2345	88.4618	76.4575	61.1821	58.8449		4.80079	41.196	40.521	43.103	32.292
	1.851	90.1304	87.2491	88.4737	76.4559	61.2226	58.8429		4.80524	41.293	40.791	43.178	32.458
	1.85	90.155	87.2482	88.5159	76.4519	61.2559	58.8287		4.80969	41.541	41.048	43.026	32.925
	1.849	90.1551	87.2557	88.4991	76.4441	61.2604	58.8377		4.81416	41.691	41.162	43.039	33.239
	1.848	90.1909	87.274	88.4929	76.4168	61.2274	58.8333		4.81863	41.581	41.133	43.284	33.097
	1.847	90.1935	87.2587	88.5124	76.4499	61.2735	58.8692		4.82312	41.406	41.079	43.465	32.877
	1.846	90.1435	87.2336	88.4918	76.4944	61.2768	58.885		4.82761	41.328	41.075	43.406	32.998
	1.845	90.1326	87.2484	88.5315	76.5093	61.3146	58.8934		4.83211	41.316	41.077	43.241	33.354
	1.844	90.1575	87.2455	88.5232	76.4987	61.2996	58.8756		4.83661	41.287	41.338	43.253	33.721
	1.843	90.1741	87.2048	88.5135	76.5053	61.3025	58.9064		4.84113	41.338	41.936	43.508	34.01
	1.842	90.1708	87.1842	88.5037	76.515	61.3089	58.9363		4.84565	41.662	42.229	43.827	34.092
	1.841	90.1595	87.2217	88.5015	76.548	61.3214	58.9606		4.85019	42.022	41.992	44.028	33.815
	1.84	90.0994	87.2206	88.4834	76.4885	61.307	58.8932		4.85473	42.001	41.733	43.948	33.362
	1.839	90.0703	87.2138	88.4949	76.5083	61.3434	58.9166		4.85928	41.614	41.531	43.595	33.232
	1.838	90.104	87.2121	88.4608	76.5358	61.3066	58.9358		4.86384	41.246	41.23	43.356	33.507
	1.837	90.1156	87.1964	88.4816	76.543	61.3089	58.9589		4.8684	41.153	41.032	43.412	33.662
	1.836	90.0681	87.1872	88.4564	76.5674	61.3024	58.9425		4.87298	41.2	40.998	43.37	33.412
	1.835	90.0679	87.1835	88.4812	76.569	61.3676	58.9654		4.87756	41.179	40.89	42.962	32.897
	1.834	90.1365	87.1928	88.4821	76.552	61.3553	58.9418		4.88216	40.952	40.595	42.329	32.219
	1.833	90.1803	87.2251	88.4917	76.623	61.3688	59.0008		4.88676	40.515	40.26	41.761	31.554
	1.832	90.1976	87.2454	88.538	76.6386	61.4002	58.9993		4.89137	40.193	40.012	41.498	31.06
	1.831	90.1815	87.2719	88.5647	76.6506	61.4321	59.0392		4.89599	40.114	39.683	41.27	30.718
	1.83	90.1543	87.2767	88.5034	76.6656	61.3847	59.0315		4.90061	39.919	39.15	40.766	30.398
	1.829	90.186	87.2543	88.5332	76.6852	61.4571	59.0619		4.90525	39.432	38.617	40.183	29.915
	1.828	90.1541	87.2745	88.5359	76.6802	61.4517	59.0529		4.9099	38.91	38.237	39.635	29.361
	1.827	90.1055	87.2551	88.5299	76.6577	61.4512	59.0427		4.91455	38.547	37.856	39.143	28.824
	1.826	90.1637	87.2269	88.5	76.7068	61.4408	59.0825		4.91921	38.283	37.273	38.768	28.29
	1.825	90.2118	87.2324	88.5116	76.7355	61.4766	59.0891		4.92388	37.961	36.686	38.38	27.901
	1.824	90.1841	87.2402	88.5363	76.7381	61.482	59.0938		4.92857	37.483	36.414	38.053	27.612
	1.823	90.1814	87.2488	88.5798	76.7646	61.5364	59.1484		4.93325	37.057	36.351	37.962	27.332
	1.822	90.2196	87.2974	88.6012	76.8127	61.5505	59.1635		4.93795	36.897	36.345	37.856	27.204
	1.821	90.2098	87.2993	88.5909	76.8292	61.5553	59.1818		4.94266	36.881	36.382	37.539	27.287
	1.82	90.2171	87.3043	88.6318	76.8299	61.5702	59.1914		4.94738	37.02	36.379	37.292	27.452
	1.819	90.2198	87.3367	88.6139	76.8318	61.584	59.2258		4.9521	37.442	36.386	37.508	27.585
	1.818	90.2304	87.3759	88.6273	76.8356	61.6038	59.2116		4.95684	37.99	36.577	38.328	27.86
	1.817	90.2507	87.375	88.6463	76.8617	61.6308	59.2608		4.96158	38.405	36.958	39.233	28.443
	1.816	90.2463	87.3479	88.6305	76.8624	61.6143	59.2261		4.96633	38.579	37.33	39.662	28.973
	1.815	90.2386	87.369	88.6292	76.9335	61.6276	59.2636		4.97109	38.606	37.541	39.854	29.144
	1.814	90.2673	87.3453	88.6561	76.9163	61.6296	59.2395		4.97586	38.666	37.731	40.129	29.224
	1.813	90.2853	87.3278	88.6746	76.947	61.6778	59.2929		4.98064	38.826	38.034	40.384	29.448
	1.812	90.2679	87.3438	88.6727	76.9507	61.6537	59.2801		4.98543	38.975	38.284	40.483	29.67
	1.811	90.2918	87.3855	88.6761	76.9679	61.666	59.3211		4.99023	38.952	38.378	40.457	29.821
	1.81	90.3081	87.3853	88.6821	76.9754	61.6767	59.3156		4.99504	38.737	38.401	40.448	29.938
	1.809	90.3149	87.418	88.7101	77.0117	61.7163	59.3445		4.99986	38.574	38.51	40.62	29.981
	1.808	90.3028	87.4139	88.7118	77.0175	61.7179	59.349		5.00468	38.663	38.647	40.922	30.004
	1.807	90.3075	87.4149	88.7131	77.0433	61.7567	59.3807		5.00952	38.847	38.497	41.135	30.205
	1.806	90.3235	87.4044	88.6822	77.0332	61.7328	59.3788		5.01436	39.044	38.246	41.152	30.575
	1.805	90.33	87.4301	88.7218	77.0716	61.7576	59.4176		5.01922	39.241	38.286	41.079	30.696
	1.804	90.3472	87.4413	88.7239	77.081	61.7678	59.406		5.02408	39.046	38.399	41.084	30.45
	1.803	90.338	87.4415	88.764	77.1175	61.8237	59.4377		5.02895	38.543	38.468	41.048	30.281
	1.802	90.3319	87.4336	88.7498	77.0912	61.7924	59.4153		5.03384	38.318	38.596	40.865	30.189
	1.801	90.3084	87.4158	88.7288	77.11	61.7947	59.4365		5.03873	38.372	38.542	40.677	29.975
	1.8	90.3275	87.4403	88.7517	77.1356	61.8143	59.4343		5.04363	38.37	38.249	40.497	29.908
	1.799	90.3318	87.4241	88.7352	77.1267	61.8332	59.4459		5.04854	38.198	37.942	40.277	30.07
	1.798	90.2917	87.4295	88.7434	77.1455	61.8337	59.4478		5.05346	37.852	37.714	40.011	29.989
	1.797	90.2847	87.4382	88.7237	77.1306	61.8487	59.457		5.05839	37.497	37.464	39.638	29.468
	1.796	90.281	87.4312	88.7297	77.1479	61.8318	59.4633		5.06333	37.38	37.09	39.408	28.945
	1.795	90.276	87.4091	88.703	77.183	61.8499	59.5003		5.06828	37.435	36.804	39.523	28.737
	1.794	90.2723	87.4072	88.7088	77.1652	61.8525	59.4727		5.07324	37.419	36.836	39.649	28.72
	1.793	90.2613	87.4059	88.69	77.1653	61.8676	59.4892		5.07821	37.299	37.014	39.558	28.676
	1.792	90.2496	87.4029	88.6803	77.1581	61.856	59.4793		5.08319	37.151	37.124	39.348	28.413
	1.791	90.2209	87.3917	88.6915	77.188	61.8757	59.5064		5.08818	37.002	37.181	39.185	28.195
	1.79	90.2171	87.3885	88.6585	77.1747	61.8593	59.4881		5.09317	36.839	37.196	39.191	28.291
	1.789	90.2072	87.3641	88.6534	77.1837	61.8825	59.5104		5.09818	36.683	37.23	39.186	28.357
	1.788	90.202	87.3508	88.651	77.169	61.8673	59.4852		5.1032	36.773	37.346	39.161	28.389
	1.787	90.1915	87.3732	88.6706	77.2198	61.8914	59.5213		5.10823	37.126	37.382	39.49	28.619
	1.786	90.1595	87.3362	88.6399	77.179	61.8679	59.4858		5.11326	37.423	37.225	40.071	28.886
	1.785	90.1401	87.3115	88.6382	77.1999	61.8996	59.511		5.11831	37.606	37.117	40.363	29.154
	1.784	90.1187	87.3108	88.617	77.1779	61.876	59.4844		5.12337	37.685	37.334	40.353	29.347
	1.783	90.1292	87.3021	88.6256	77.2079	61.9127	59.5293		5.12844	37.517	37.7	40.373	29.19
	1.782	90.1146	87.2912	88.6134	77.1974	61.9102	59.522		5.13352	37.297	37.884	40.464	28.959
	1.781	90.063	87.2673	88.5812	77.2017	61.9046	59.5317		5.1386	37.394	37.834	40.571	29.278
	1.78	90.0257	87.2306	88.5306	77.1476	61.8648	59.4818		5.1437	37.802	37.784	40.771	30.157
	1.779	90.0171	87.2512	88.5429	77.1813	61.9124	59.5349		5.14881	38.203	38.002	41.115	30.938
	1.778	89.9934	87.2189	88.5222	77.1547	61.8729	59.491		5.15393	38.462	38.364	41.52	31.28
	1.777	89.981	87.2273	88.5407	77.1675	61.9027	59.524		5.15906	38.786	38.584	41.899	31.436
	1.776	89.9789	87.2026	88.4898	77.1827	61.8684	59.5192		5.16419	39.188	38.634	42.254	31.449
	1.775	89.9293	87.1832	88.5078	77.199	61.899	59.5258		5.16934	39.415	38.718	42.515	31.346
	1.774	89.9196	87.1767	88.439	77.1562	61.8405	59.4879		5.1745	39.488	39.035	42.682	31.386
	1.773	89.8899	87.1427	88.4392	77.1861	61.901	59.5296		5.17967	39.568	39.294	42.945	31.626
	1.772	89.8435	87.1016	88.3987	77.1476	61.8602	59.4993		5.18485	39.598	39.161	43.213	31.863
	1.771	89.8153	87.0791	88.3691	77.1804	61.8619	59.5139		5.19004	39.614	38.879	43.173	31.967
	1.77	89.76	87.0469	88.342	77.142	61.8274	59.4527		5.19524	39.649	38.94	42.935	31.902
	1.769	89.7121	87.0213	88.3142	77.1818	61.8592	59.5094		5.20045	39.522	39.42	42.789	31.816
	1.768	89.7072	86.9997	88.329	77.1466	61.8302	59.4427		5.20567	39.293	39.697	42.62	31.956
	1.767	89.6821	86.9566	88.2993	77.1471	61.8538	59.4928		5.21091	39.26	39.623	42.238	32.043
	1.766	89.6037	86.9192	88.2355	77.0664	61.8056	59.4131		5.21615	39.481	39.759	41.933	31.881
	1.765	89.5738	86.9136	88.2225	77.0856	61.8054	59.4533		5.2214	39.713	39.949	42.116	31.826
	1.764	89.4803	86.8225	88.116	77.0542	61.7354	59.3905		5.22666	39.709	39.79	42.683	31.828
	1.763	89.3865	86.8128	88.1011	77.0498	61.7736	59.3793		5.23194	39.65	39.562	43.276	31.665
	1.762	89.3403	86.7454	88.054	76.959	61.7229	59.3196		5.23722	39.891	39.565	43.565	31.627
	1.761	89.3346	86.7061	88.0077	76.982	61.7075	59.3364		5.24252	40.134	39.723	43.521	31.937
	1.76	89.2444	86.6621	87.9342	76.9479	61.6592	59.2954		5.24782	40.052	39.9	43.515	32.166
	1.759	89.2025	86.5876	87.8795	76.9177	61.6507	59.3025		5.25314	39.919	39.989	43.684	32.054
	1.758	89.092	86.5217	87.8215	76.8572	61.6014	59.2013		5.25847	39.858	40.026	43.766	31.953
	1.757	88.9981	86.4771	87.7321	76.8662	61.5659	59.2324		5.26381	39.825	40.138	43.616	32.104
	1.756	88.9162	86.3741	87.6955	76.7841	61.5243	59.1509		5.26916	39.725	40.198	43.325	32.265
	1.755	88.8654	86.302	87.5941	76.7372	61.4843	59.1207		5.27452	39.453	40.071	43.167	32.214
	1.754	88.7761	86.2188	87.4621	76.6949	61.3887	59.0467		5.27989	39.25	40.018	43.418	32.058
	1.753	88.6399	86.1216	87.4434	76.645	61.3754	59.0231		5.28527	39.262	40.297	43.767	32.066
	1.752	88.5523	86.0855	87.3452	76.5676	61.2991	58.9449		5.29066	39.327	40.693	43.735	32.269
	1.751	88.4973	86.0176	87.2595	76.5434	61.3001	58.9413		5.29607	39.498	40.884	43.441	32.244
	1.75	88.3917	85.929	87.159	76.4629	61.2221	58.8523		5.30148	39.774	40.817	43.346	31.85
	1.749	88.2846	85.8664	87.1131	76.4665	61.1977	58.8576		5.30691	39.964	40.496	43.33	31.544
	1.748	88.1844	85.7336	87.0473	76.4294	61.1391	58.8044		5.31235	40.016	40.014	43.242	31.47
	1.747	88.1573	85.7231	86.9305	76.3771	61.1034	58.7627		5.3178	39.791	39.579	43.232	31.407
	1.746	88.0483	85.6396	86.8898	76.3164	61.0531	58.717		5.32326	39.288	39.266	43.078	31.361
	1.745	87.9276	85.5849	86.8167	76.2607	61.0387	58.6919		5.32873	38.936	39.142	42.601	31.408
	1.744	87.8258	85.5022	86.7244	76.2241	60.9793	58.624		5.33421	38.91	39.236	42.133	31.486
	1.743	87.8026	85.4752	86.7056	76.1683	60.9817	58.6068		5.3397	39.07	39.455	41.921	31.65
	1.742	87.723	85.4076	86.6311	76.1246	60.8891	58.5564		5.34521	39.277	39.683	41.883	31.846
	1.741	87.635	85.3498	86.5757	76.122	60.8897	58.5494		5.35072	39.091	39.508	41.758	31.53
	1.74	87.5635	85.2725	86.5064	76.0268	60.8145	58.4672		5.35625	38.365	38.568	41.478	30.654
	1.739	87.5273	85.2045	86.4315	76.0254	60.8281	58.4828		5.36179	37.799	37.772	41.347	30.15
	1.738	87.447	85.1652	86.3864	75.9612	60.7693	58.3901		5.36734	37.466	37.569	41.345	29.942
	1.737	87.3988	85.1204	86.3458	75.9574	60.7798	58.4128		5.3729	37.178	37.54	41.213	29.645
	1.736	87.3182	85.0383	86.2526	75.9012	60.7124	58.3433		5.37848	37.126	37.332	40.892	29.337
	1.735	87.2646	85.0015	86.2268	75.8765	60.7057	58.3517		5.38406	37.367	37.213	40.541	29.22
	1.734	87.2057	84.9602	86.1383	75.8925	60.6392	58.3127		5.38966	37.479	37.372	40.232	29.182
	1.733	87.1688	84.9403	86.1474	75.8643	60.6723	58.302		5.39527	37.368	37.429	40.059	29.133
	1.732	87.119	84.8968	86.0969	75.7867	60.6042	58.2306		5.40089	37.32	37.239	40.097	29.088
	1.731	87.0627	84.8442	86.0482	75.7972	60.6084	58.2579		5.40652	37.387	37.053	40.351	28.946
	1.73	87.0149	84.8151	85.9976	75.7291	60.5703	58.1663		5.41216	37.487	37.028	40.73	28.786
	1.729	86.9639	84.7579	85.9278	75.7422	60.5466	58.2109		5.41782	37.709	37.285	40.871	28.724
	1.728	86.9099	84.7194	85.9134	75.6918	60.5219	58.1568		5.42348	37.758	37.539	40.294	28.395
	1.727	86.8844	84.7247	85.9035	75.7118	60.5289	58.1553		5.42916	37.143	37.272	39.302	27.792
	1.726	86.9182	84.6945	85.8484	75.6994	60.492	58.1656		5.43485	36.45	36.799	38.537	27.302
	1.725	86.8665	84.6854	85.8226	75.7062	60.4871	58.1287		5.44056	36.072	36.367	38.022	26.932
	1.724	86.7685	84.6129	85.7788	75.6436	60.4475	58.0799		5.44627	35.826	36.037	37.613	26.759
	1.723	86.7306	84.5606	85.7394	75.6616	60.4451	58.1048		5.452	35.518	35.795	37.2	26.671
	1.722	86.6808	84.5161	85.6876	75.6106	60.3995	58.0365		5.45774	35.347	35.678	36.949	26.476
	1.721	86.6352	84.5139	85.6372	75.5995	60.4189	58.0538		5.46349	35.501	35.879	36.988	26.463
	1.72	86.5832	84.435	85.5581	75.542	60.3278	58.0013		5.46925	35.579	35.989	36.851	26.842
	1.719	86.5052	84.3375	85.5148	75.5148	60.3384	58.0026		5.47503	35.236	35.507	36.364	27.161
	1.718	86.4255	84.3153	85.4662	75.4601	60.2821	57.9305		5.48081	34.735	35.054	36.029	27.297
	1.717	86.3587	84.2513	85.4174	75.4618	60.2801	57.9468		5.48661	34.567	35.201	36.138	27.322
	1.716	86.3058	84.1775	85.3456	75.4021	60.2359	57.8803		5.49243	34.985	35.545	36.439	27.274
	1.715	86.217	84.1189	85.2943	75.373	60.243	57.8772		5.49825	35.569	35.75	36.633	27.295
	1.714	86.1399	84.0403	85.2088	75.2959	60.1597	57.814		5.50409	35.85	36.028	36.884	27.578
	1.713	86.0725	83.955	85.1561	75.2764	60.1755	57.796		5.50994	36.076	36.541	37.35	28.116
	1.712	85.9801	83.9065	85.0554	75.1949	60.1054	57.7334		5.5158	36.571	37.306	37.922	28.911
	1.711	85.852	83.8353	84.9836	75.1556	60.0822	57.7017		5.52167	37.204	38.356	38.649	29.998
	1.71	85.739	83.6844	84.8718	75.0573	59.9978	57.6157		5.52756	38.057	39.277	39.294	30.958
	1.709	85.632	83.6227	84.8053	75.0129	59.9828	57.5992		5.53346	39.172	39.717	39.443	31.654
	1.708	85.5688	83.5437	84.7361	74.9991	59.9471	57.549		5.53937	39.914	39.901	39.157	32.122
	1.707	85.5149	83.4885	84.6798	74.9677	59.9314	57.546		5.54529	39.956	40.11	38.704	32.097
	1.706	85.4132	83.429	84.5751	74.8921	59.8532	57.4714		5.55123	39.91	40.518	38.491	32.104
	1.705	85.4086	83.359	84.5568	74.849	59.8582	57.47		5.55718	40.351	41.131	38.643	32.865
	1.704	85.378	83.3649	84.5273	74.8381	59.849	57.4593		5.56314	40.765	41.718	38.721	33.491
	1.703	85.3278	83.3372	84.4819	74.8229	59.8072	57.4548		5.56912	40.543	41.993	38.658	33.341
	1.702	85.3017	83.377	84.5007	74.8152	59.808	57.4165		5.57511	39.786	41.723	38.621	32.795
	1.701	85.3779	83.3941	84.4977	74.8589	59.8413	57.4831		5.58111	39.354	40.893	38.309	32.385
	1.7	85.365	83.4005	84.5189	74.8411	59.8324	57.4493		5.58712	39.492	40.15	37.447	32.331
	1.699	85.4982	83.4798	84.5874	74.9043	59.8811	57.5105		5.59315	39.402	39.713	36.623	32.178
	1.698	85.5586	83.5303	84.6395	74.9835	59.9026	57.5525		5.59919	39.038	39.287	36.024	31.701
	1.697	85.6412	83.6548	84.7403	75.063	59.9762	57.6367		5.60524	38.567	38.765	35.403	31.177
	1.696	85.787	83.7626	84.8725	75.1473	60.0526	57.6814		5.61131	38.117	38.248	34.723	30.878
	1.695	85.9713	83.9646	85.0333	75.2842	60.1799	57.8101		5.61739	37.618	37.776	33.952	30.507
	1.694	86.1834	84.0908	85.1698	75.3986	60.2605	57.8985		5.62348	36.955	37.397	33.141	29.796
	1.693	86.3868	84.2563	85.3588	75.5716	60.3999	58.0548		5.62959	36.221	37.13	32.658	28.702
	1.692	86.5822	84.4488	85.5486	75.7033	60.5134	58.1638		5.63571	35.305	36.682	32.289	27.207
	1.691	86.8041	84.6664	85.7599	75.8706	60.6372	58.3177		5.64184	34.164	35.454	31.431	25.965
	1.69	87.0215	84.8749	85.9042	76.0052	60.7443	58.4188		5.64799	33.321	34.067	30.19	25.989
	1.689	87.2343	85.0535	86.0967	76.1838	60.9046	58.5763		5.65414	32.592	33.442	28.769	26.142
	1.688	87.4754	85.2264	86.3153	76.3637	61.0471	58.7234		5.66032	31.956	32.844	27.161	25.711
	1.687	87.6975	85.4411	86.5193	76.5388	61.2113	58.891		5.6665	31.949	32.091	25.841	25.157
	1.686	87.8911	85.6084	86.6782	76.6918	61.3227	59.0053		5.6727	32.357	31.449	24.873	24.789
	1.685	88.0845	85.8033	86.8493	76.8434	61.4751	59.1718		5.67892	32.282	31.161	24.177	24.554
	1.684	88.2805	85.9346	87.0329	77.0001	61.602	59.3098		5.68514	31.718	31.366	23.499	24.329
	1.683	88.4544	86.0981	87.2025	77.173	61.7415	59.4707		5.69138	31.349	31.804	22.231	24.106
	1.682	88.5864	86.2312	87.3504	77.2818	61.8481	59.5656		5.69764	31.201	32.102	20.662	23.969
	1.681	88.7141	86.3466	87.4775	77.4017	61.9924	59.7007		5.70391	31.179	32.334	19.31	23.994
	1.68	88.8005	86.4119	87.5922	77.5126	62.0955	59.7869		5.71019	31.484	32.854	17.862	24.246
	1.679	88.8743	86.4624	87.6825	77.5902	62.1878	59.881		5.71648	31.856	33.409	15.855	24.606
	1.678	88.9521	86.5488	87.7391	77.6551	62.234	59.9301		5.72279	31.435	33.176	13.34	25.06
	1.677	88.9823	86.5679	87.7756	77.7159	62.2991	60.008		5.72912	30.766	32.582	10.907	25.487
	1.676	88.9949	86.5684	87.7761	77.7273	62.2996	60.0197		5.73545	30.474	32.321	9.093	25.4
	1.675	88.9757	86.5721	87.8041	77.7424	62.3492	60.0528		5.74181	30.576	32.372	7.998	25.182
	1.674	88.9514	86.55	87.8045	77.7767	62.3848	60.0801		5.74817	31.257	32.55	7.393	25.66
	1.673	88.9753	86.5754	87.7938	77.8021	62.4176	60.1088		5.75455	32.166	32.86	7.222	26.575
	1.672	88.9411	86.5264	87.7853	77.7836	62.3972	60.0923		5.76094	32.606	33.018	7.066	27.122
	1.671	88.8629	86.4629	87.7636	77.785	62.4183	60.1123		5.76735	32.706	32.601	6.73	26.552
	1.67	88.8432	86.4308	87.709	77.7723	62.3884	60.1055		5.77378	32.787	32.089	7.395	25.513
	1.669	88.8332	86.4237	87.6891	77.7643	62.3904	60.0957		5.78021	32.754	32.117	8.6	25.335
	1.668	88.8087	86.3678	87.6604	77.7765	62.3815	60.0861		5.78666	32.75	32.438	9.606	25.421
	1.667	88.7997	86.3881	87.6596	77.758	62.3718	60.0837		5.79313	32.725	32.846	10.576	25.355
	1.666	88.8249	86.404	87.6834	77.7659	62.3824	60.0881		5.79961	32.473	33.187	11.782	25.169
	1.665	88.8269	86.4262	87.6959	77.803	62.3996	60.1121		5.8061	32.133	33.196	12.918	25.136
	1.664	88.8698	86.4433	87.7045	77.8242	62.3968	60.1224		5.81261	32.123	32.851	13.745	25.37
	1.663	88.9203	86.4333	87.7408	77.8504	62.4262	60.143		5.81914	32.645	32.665	14.841	25.839
	1.662	89.0345	86.4947	87.8173	77.9005	62.4755	60.1858		5.82567	33.025	33.205	17.071	25.894
	1.661	89.1316	86.5941	87.8945	77.9703	62.5438	60.2537		5.83223	32.314	33.278	18.913	24.972
	1.66	89.2502	86.6603	88.0192	78.0607	62.6093	60.3154		5.8388	31.578	32.763	19.705	24.406
	1.659	89.3947	86.7712	88.1393	78.1679	62.6877	60.407		5.84538	31.242	32.428	20.413	24.221
	1.658	89.5351	86.9086	88.2398	78.232	62.7378	60.4624		5.85198	31.262	32.55	21.46	24.144
	1.657	89.7275	87.1169	88.3996	78.3232	62.8565	60.5399		5.85859	31.361	32.902	22.91	24.31
	1.656	89.8898	87.272	88.5452	78.3838	62.9567	60.5919		5.86522	31.387	32.738	24.171	24.757
	1.655	90.0506	87.4916	88.6937	78.4402	63.0751	60.6579		5.87186	31.381	32	24.275	25.161
	1.654	90.2222	87.652	88.8618	78.5381	63.1803	60.7448		5.87852	31.35	31.339	23.784	25.564
	1.653	90.4271	87.8029	89.0048	78.6669	63.2983	60.8704		5.88519	31.638	30.996	24.707	25.699
	1.652	90.6191	87.9668	89.1207	78.7773	63.3857	60.957		5.89188	32.19	30.959	27.204	25.325
	1.651	90.7877	88.1548	89.2425	78.9373	63.4752	61.0721		5.89858	32.452	31.524	28.663	25.285
	1.65	90.9697	88.27	89.3308	79.1262	63.5285	61.1953		5.9053	32.399	32.259	29.052	25.57
	1.649	91.0916	88.3555	89.412	79.2972	63.5952	61.3168		5.91203	32.244	32.726	29.426	25.785
	1.648	91.2228	88.5109	89.5017	79.4356	63.6572	61.4365		5.91878	32.179	33.086	29.98	25.81
	1.647	91.3606	88.6511	89.6692	79.5715	63.7457	61.5833		5.92554	32.348	33.086	30.29	25.593
	1.646	91.4769	88.7343	89.8542	79.7005	63.8176	61.7122		5.93232	32.717	32.205	30.391	25.292
	1.645	91.6173	88.8221	90.0106	79.8148	63.9079	61.8231		5.93912	32.997	31.317	31.622	25.382
	1.644	91.7057	88.8927	90.1165	79.8835	63.9575	61.9073		5.94593	32.876	32.14	33.076	25.669
	1.643	91.7719	88.9647	90.2251	79.9476	64.0492	61.9746		5.95276	32.822	32.95	33.386	25.534
	1.642	91.8432	89.0329	90.309	80.0081	64.1611	62.0199		5.9596	32.906	33.315	33.437	25.261
	1.641	91.9272	89.0628	90.3487	80.0645	64.256	62.0694		5.96646	33.14	33.608	33.651	25.391
	1.64	91.9828	89.1011	90.3653	80.1132	64.3089	62.1136		5.97333	33.577	33.888	33.909	26.069
	1.639	92.0447	89.1461	90.4365	80.1796	64.3868	62.1651		5.98022	33.85	34.114	34.057	26.55
	1.638	92.0873	89.1986	90.5	80.2301	64.4407	62.2103		5.98713	33.88	34.469	34.107	26.726
	1.637	92.1367	89.2505	90.5351	80.2738	64.4793	62.2584		5.99405	34.06	34.631	34.424	26.893
	1.636	92.1697	89.2488	90.5691	80.3156	64.5214	62.2898		6.00098	34.349	34.462	35.118	27.138
	1.635	92.1802	89.2557	90.5792	80.3179	64.5305	62.2991		6.00794	34.677	34.438	35.796	27.563
	1.634	92.1836	89.2643	90.5785	80.3236	64.5287	62.3093		6.01491	34.992	34.868	36.463	27.912
	1.633	92.2051	89.304	90.6114	80.373	64.5603	62.3512		6.02189	35.055	35.339	37.084	27.864
	1.632	92.2443	89.3162	90.6204	80.4045	64.5864	62.3892		6.0289	35.041	35.382	37.293	27.865
	1.631	92.2698	89.3374	90.6551	80.4446	64.6305	62.4086		6.03591	35.157	35.218	37.018	28.028
	1.63	92.2797	89.3445	90.6541	80.4658	64.6339	62.412		6.04295	35.42	34.946	36.569	27.8
	1.629	92.2628	89.3345	90.6466	80.4519	64.6321	62.4232		6.05	35.009	34.714	36.383	26.169
	1.628	92.2769	89.3397	90.6745	80.4661	64.6589	62.429		6.05707	34.2	35.06	36.055	25.319
	1.627	92.2963	89.3751	90.6907	80.4998	64.6821	62.4608		6.06415	34.17	35.753	35.842	25.736
	1.626	92.3242	89.3925	90.7032	80.5341	64.7044	62.4874		6.07125	34.355	36.674	36.506	27.01
	1.625	92.3397	89.3957	90.711	80.5632	64.7295	62.5042		6.07837	34.304	36.328	37.486	27.803
	1.624	92.3527	89.3973	90.7228	80.5863	64.7418	62.5292		6.08551	34.205	35.173	37.762	27.435
	1.623	92.3474	89.4278	90.7327	80.6225	64.7572	62.5509		6.09266	34.055	34.467	37.834	27.101
	1.622	92.3603	89.409	90.7436	80.6268	64.7851	62.5569		6.09982	33.742	34.495	37.839	27.176
	1.621	92.3646	89.3952	90.7504	80.6206	64.7993	62.5603		6.10701	33.468	34.85	37.653	27.505
	1.62	92.3616	89.4106	90.7436	80.6448	64.7942	62.5876		6.11421	33.876	34.552	37.024	27.288
	1.619	92.3721	89.4357	90.752	80.6717	64.8045	62.614		6.12143	34.309	33.968	36.532	26.553
	1.618	92.3789	89.4268	90.7649	80.6895	64.8256	62.6233		6.12866	34.088	33.821	36.525	26.108
	1.617	92.373	89.4498	90.7694	80.7115	64.843	62.6369		6.13592	33.513	33.933	36.671	25.834
	1.616	92.3837	89.4613	90.7942	80.7264	64.867	62.6571		6.14319	32.861	34.09	36.595	25.624
	1.615	92.3899	89.4538	90.8045	80.7272	64.8823	62.6588		6.15048	32.456	34.008	36.271	25.449
	1.614	92.3862	89.4575	90.8049	80.7419	64.8944	62.6741		6.15778	32.308	33.739	36.089	25.499
	1.613	92.4048	89.4583	90.8093	80.7613	64.9052	62.6922		6.1651	32.053	33.38	35.976	25.609
	1.612	92.4291	89.4881	90.8377	80.8003	64.9404	62.7179		6.17244	31.464	33.194	35.806	25.358
	1.611	92.4211	89.4828	90.8403	80.7979	64.9551	62.7237		6.1798	30.844	33.226	35.624	24.861
	1.61	92.4404	89.5021	90.8391	80.8145	64.9757	62.7417		6.18717	30.762	32.746	35.239	24.459
	1.609	92.4353	89.5138	90.8295	80.8298	64.9795	62.7515		6.19456	31.19	31.967	35.089	24.653
	1.608	92.4515	89.5191	90.8528	80.8428	64.9932	62.7737		6.20197	31.526	31.874	35.381	25.024
	1.607	92.4697	89.5411	90.893	80.8791	65.0208	62.8029		6.2094	31.728	32.143	35.606	25.216
	1.606	92.4737	89.5587	90.8898	80.8972	65.039	62.8175		6.21685	31.848	32.318	35.403	25.261
	1.605	92.4765	89.5263	90.8859	80.9009	65.0415	62.8243		6.22431	31.912	32.348	35.188	25.348
	1.604	92.4792	89.5142	90.903	80.8941	65.0571	62.825		6.23179	31.895	32.315	35.441	25.518
	1.603	92.4939	89.5214	90.8966	80.9112	65.0661	62.8335		6.23929	31.767	32.312	35.653	25.642
	1.602	92.4949	89.5273	90.8796	80.9506	65.069	62.8619		6.24681	31.606	32.542	35.382	25.727
	1.601	92.4873	89.5657	90.8975	80.9725	65.0874	62.8813		6.25434	31.572	32.86	35.144	25.905
	1.6	92.4958	89.5849	90.9135	80.9866	65.109	62.9051		6.2619	31.634	32.767	35.117	26.04
	1.599	92.5093	89.59	90.9204	80.9905	65.119	62.9056		6.26947	31.548	32.214	34.915	26.015
	1.598	92.5247	89.5866	90.9291	81.0063	65.1405	62.9163		6.27706	31.38	31.974	34.635	26.053
	1.597	92.5419	89.5872	90.9445	81.0204	65.1589	62.9369		6.28467	31.516	32.289	34.72	26.172
	1.596	92.5256	89.5807	90.9373	81.0487	65.1644	62.9464		6.29229	31.764	32.392	35.049	26.12
	1.595	92.5339	89.5973	90.9581	81.068	65.1794	62.9504		6.29994	31.771	32.022	35.193	26.011
	1.594	92.5516	89.607	90.9608	81.075	65.189	62.9767		6.3076	31.57	31.842	35.203	26.207
	1.593	92.5686	89.6166	90.9587	81.1118	65.199	63.0074		6.31529	31.227	32.236	35.243	26.565
	1.592	92.5631	89.625	90.9828	81.1209	65.225	63.0281		6.32299	31.147	32.806	35.282	26.712
	1.591	92.5638	89.6362	90.9912	81.1594	65.2368	63.049		6.33071	31.697	33.104	35.483	26.698
	1.59	92.5697	89.6279	90.9859	81.1693	65.2477	63.0444		6.33845	32.556	33.199	35.887	26.449
	1.589	92.5817	89.6509	90.9961	81.1611	65.2547	63.0557		6.34621	32.688	33.2	35.816	25.798
	1.588	92.5834	89.6478	90.9964	81.1937	65.271	63.0945		6.35398	31.938	33.042	35.423	25.661
	1.587	92.5891	89.6373	90.9811	81.2069	65.2651	63.1046		6.36178	31.495	32.921	35.341	25.907
	1.586	92.5888	89.6554	90.9955	81.2087	65.2942	63.1021		6.3696	31.816	32.886	35.089	26.056
	1.585	92.5671	89.6496	90.9947	81.2273	65.2935	63.1098		6.37743	32.62	32.881	34.627	26.177
	1.584	92.5745	89.6593	91.0009	81.2426	65.3152	63.1399		6.38528	32.707	32.843	34.328	26.339
	1.583	92.5951	89.675	91.0022	81.2285	65.329	63.1344		6.39316	32.148	32.603	33.952	26.395
	1.582	92.6066	89.6777	91.0418	81.259	65.3589	63.1586		6.40105	31.893	32.233	33.823	26.659
	1.581	92.6067	89.6896	91.0303	81.2809	65.3566	63.1642		6.40896	32.56	32.013	34.627	27.761
	1.58	92.6355	89.7124	91.0521	81.3229	65.3851	63.2006		6.41689	33.241	31.838	35.469	28.341
	1.579	92.6409	89.6936	91.0426	81.336	65.3826	63.2274		6.42485	32.363	31.324	34.191	26.421
	1.578	92.6244	89.6761	91.04	81.3534	65.4007	63.2347		6.43282	31.701	30.839	33.497	25.32
	1.577	92.6167	89.6698	91.0054	81.335	65.3838	63.2104		6.44081	31.073	30.686	33.414	24.857
	1.576	92.6298	89.7093	91.0525	81.3565	65.4068	63.2212		6.44882	30.321	30.981	33.258	24.483
	1.575	92.6299	89.7181	91.0588	81.3662	65.4134	63.2399		6.45685	29.71	31.27	32.616	24.009
	1.574	92.6263	89.7216	91.0662	81.3997	65.4539	63.273		6.4649	29.386	31.241	31.828	23.706
	1.573	92.6415	89.7369	91.0631	81.4172	65.4553	63.2887		6.47297	29.08	30.971	31.194	23.466
	1.572	92.6526	89.7402	91.1013	81.4456	65.4934	63.3258		6.48106	28.917	30.335	31.298	22.581
	1.571	92.6402	89.7363	91.0808	81.4507	65.4866	63.3197		6.48917	29.838	29.718	33.832	21.127
	1.57	92.642	89.7382	91.0892	81.457	65.5068	63.3272		6.49731	30.137	29.977	34.817	21.904
	1.569	92.6514	89.7343	91.1055	81.4526	65.5192	63.3293		6.50546	29.268	30	33.32	22.923
	1.568	92.6532	89.7356	91.0757	81.4651	65.4999	63.3422		6.51363	28.786	29.921	32.648	23.433
	1.567	92.6588	89.7354	91.0647	81.4888	65.4897	63.3567		6.52182	28.941	30.196	32.787	23.943
	1.566	92.6641	89.74	91.0682	81.5034	65.5256	63.3697		6.53004	29.093	30.525	32.645	24.027
	1.565	92.679	89.7582	91.0856	81.5081	65.5385	63.3673		6.53827	28.941	30.653	32.192	23.715
	1.564	92.6795	89.7478	91.1027	81.5561	65.5581	63.4193		6.54653	28.941	30.833	32.1	23.431
	1.563	92.6784	89.7594	91.1013	81.545	65.5721	63.4139		6.5548	29.178	30.829	32.246	23.644
	1.562	92.6843	89.7801	91.1183	81.5476	65.6072	63.4231		6.5631	29.19	30.505	31.233	24.427
	1.561	92.6776	89.7841	91.119	81.5621	65.6023	63.423		6.57142	28.346	29.791	28.485	24.215
	1.56	92.6797	89.7842	91.1239	81.5805	65.6353	63.4583		6.57976	26.911	28.864	27.01	22.527
	1.559	92.6895	89.7786	91.1118	81.5929	65.6205	63.4507		6.58812	26.121	28.179	27.736	21.663
	1.558	92.6733	89.7859	91.1338	81.6163	65.6362	63.4844		6.5965	26.194	27.431	28.932	21.749
	1.557	92.6969	89.8063	91.1571	81.6225	65.6625	63.4809		6.60491	26.506	26.757	29.501	21.742
	1.556	92.7154	89.801	91.1598	81.6483	65.6818	63.5137		6.61333	26.558	26.395	29.537	21.548
	1.555	92.7151	89.8006	91.1619	81.6809	65.6948	63.5343		6.62178	26.082	26.507	29.711	21.596
	1.554	92.72	89.8113	91.1669	81.6827	65.7216	63.5499		6.63024	24.478	26.873	30.189	21.964
	1.553	92.7029	89.8132	91.1492	81.7045	65.6982	63.5483		6.63873	23.386	25.573	27.993	21.723
	1.552	92.7258	89.8255	91.1649	81.7427	65.7352	63.5797		6.64724	24.034	24.684	25.75	21.029
	1.551	92.7126	89.8212	91.1595	81.7246	65.7294	63.567		6.65578	24.086	24.661	25.262	20.388
	1.55	92.7044	89.8221	91.1845	81.7475	65.7618	63.6026		6.66433	23.603	24.527	25.172	19.631
	1.549	92.7258	89.8425	91.1797	81.7691	65.7596	63.6098		6.67291	22.832	23.971	24.858	18.815
	1.548	92.7345	89.8464	91.1726	81.7991	65.7843	63.6431		6.68151	22.281	23.152	23.965	18.061
	1.547	92.7239	89.8561	91.1896	81.7983	65.7728	63.6399		6.69013	22.004	22.659	23.049	17.594
	1.546	92.7504	89.8853	91.1852	81.8292	65.7982	63.6936		6.69877	21.343	22.624	22.684	17.599
	1.545	92.7548	89.8908	91.2146	81.8395	65.8237	63.681		6.70744	19.81	22.844	22.588	17.823
	1.544	92.7534	89.8786	91.2108	81.8495	65.8342	63.7045		6.71613	18.099	22.424	21.776	17.457
	1.543	92.7551	89.8745	91.196	81.8674	65.8404	63.7079		6.72484	18.087	21.046	19.815	16.473
	1.542	92.7825	89.8893	91.2434	81.9013	65.8755	63.7537		6.73357	18.725	19.937	18.055	15.86
	1.541	92.7868	89.9179	91.2493	81.9018	65.8778	63.7366		6.74233	18.98	19.205	16.914	15.443
	1.54	92.787	89.9147	91.2295	81.9211	65.895	63.7677		6.75111	18.387	18.738	16.164	14.853
	1.539	92.7886	89.9156	91.2126	81.9126	65.8849	63.7563		6.75991	17.365	18.44	15.43	13.991
	1.538	92.7942	89.9091	91.2257	81.9313	65.9127	63.7801		6.76873	16.781	18.099	14.458	12.802
	1.537	92.7889	89.9185	91.2707	81.9283	65.93	63.7859		6.77758	16.408	17.55	13.355	11.346
	1.536	92.7738	89.9248	91.2655	81.9337	65.9632	63.8055		6.78645	15.393	16.654	12.122	10.224
	1.535	92.7747	89.9058	91.2349	81.9708	65.9377	63.816		6.79535	14.031	15.323	10.63	9.882
	1.534	92.795	89.9023	91.2592	81.9655	65.9803	63.822		6.80427	13.325	14.326	9.812	9.772
	1.533	92.7799	89.9	91.2517	81.9947	65.9677	63.8229		6.81321	12.929	13.8	9.396	9.46
	1.532	92.7903	89.927	91.2574	82.0399	65.9856	63.8728		6.82217	12.31	13.368	8.822	8.806
	1.531	92.7927	89.9308	91.2684	82.0272	65.9931	63.8505		6.83116	10.917	12.292	8.013	7.968
	1.53	92.8047	89.9146	91.2468	82.0445	66.0104	63.8871		6.84017	9.259	10.641	7.415	7.384
	1.529	92.8139	89.9196	91.2676	82.0497	66.021	63.8882		6.84921	7.732	8.76	7.062	6.86
	1.528	92.8104	89.9555	91.3042	82.0775	66.0625	63.917		6.85827	6.273	6.084	6.326	5.709
	1.527	92.8215	89.9617	91.3258	82.1037	66.0773	63.9392		6.86735	5.684	4.133	5.063	4.024
	1.526	92.8333	89.9246	91.2903	82.0935	66.0878	63.9525		6.87646	5.589	4.605	4.898	3.793
	1.525	92.8462	89.9792	91.3043	82.124	66.0858	63.9633		6.88559	5.441	5.277	4.917	4.327
	1.524	92.8263	89.9947	91.309	82.1375	66.0974	63.9763		6.89475	5.538	5.75	5.037	5.023
	1.523	92.8249	89.9523	91.2791	82.1537	66.0943	63.9775		6.90393	5.672	5.829	5.715	5.218
	1.522	92.8228	89.9483	91.2752	82.1741	66.1043	64.001		6.91313	5.118	5.429	6.074	4.789
	1.521	92.8176	89.9663	91.2488	82.1717	66.0808	63.9913		6.92236	4.108	4.946	5.457	4.347
	1.52	92.825	89.9659	91.2698	82.1771	66.1174	64.0026		6.93162	3.503	4.486	4.662	3.834
	1.519	92.8321	89.9582	91.2881	82.1727	66.1278	64.0094		6.9409	3.449	3.906	4.067	3.16
	1.518	92.8384	89.9874	91.3155	82.225	66.1626	64.0405		6.9502	3.47	3.301	3.697	2.588
	1.517	92.8383	89.9641	91.2905	82.2086	66.142	64.0233		6.95953	2.902	2.667	3.355	2.097
	1.516	92.8337	89.9605	91.268	82.2269	66.1691	64.0595		6.96889	2.108	2.291	2.849	1.856
	1.515	92.8127	89.9467	91.2655	82.2256	66.1675	64.0569		6.97826	1.984	2.275	2.52	1.76
	1.514	92.8061	89.9356	91.2832	82.2531	66.161	64.0946		6.98767	2.195	2.211	2.495	1.383
	1.513	92.8195	89.9442	91.2643	82.2669	66.1728	64.0973		6.9971	2.051	1.883	2.467	0.841
	1.512	92.8177	89.9813	91.3127	82.2717	66.2122	64.114		7.00655	1.644	1.634	2.547	0.729
	1.511	92.8092	89.9971	91.2852	82.2738	66.2039	64.0986		7.01604	1.401	1.688	2.888	1.081
	1.51	92.8183	89.9865	91.3285	82.2827	66.2413	64.1226		7.02554	1.2	1.81	2.983	1.61
	1.509	92.8276	89.9789	91.2985	82.3147	66.234	64.1327		7.03508	1.146	1.642	2.331	1.967
	1.508	92.8119	89.9644	91.3161	82.3229	66.2836	64.1589		7.04463	1.411	1.43	1.487	1.978
	1.507	92.8193	89.9447	91.2905	82.333	66.2393	64.1489		7.05422	1.323	1.167	1.398	1.543
	1.506	92.8388	89.9695	91.3349	82.3399	66.283	64.1816		7.06383	1.199	1.173	1.798	1.333
	1.505	92.8412	89.9683	91.3198	82.382	66.2872	64.1869		7.07347	1.601	1.365	1.909	1.424
	1.504	92.8164	89.9843	91.2892	82.3963	66.2957	64.2161		7.08313	2.023	1.664	2.063	1.453
	1.503	92.7974	89.9624	91.3258	82.3329	66.3044	64.1659		7.09282	1.88	1.966	2.311	1.446
	1.502	92.8163	89.9784	91.3115	82.4125	66.3294	64.2234		7.10253	1.618	2.463	2.354	1.714
	1.501	92.829	90.002	91.3218	82.414	66.3327	64.2237		7.11228	1.667	2.743	2.236	2.248
	1.5	92.8209	90.031	91.3322	82.4202	66.3643	64.2568		7.12205	1.994	2.543	2.224	2.74
	1.499	92.8104	90.01	91.2972	82.4358	66.3244	64.2435		7.13184	2.199	2.371	2.302	2.708
	1.498	92.7969	89.9877	91.3102	82.4367	66.3458	64.2696		7.14167	2.227	2.527	2.327	2.306
	1.497	92.8038	90.0002	91.2873	82.4347	66.3317	64.2454		7.15152	2.52	2.798	2.156	2.264
	1.496	92.8125	90.0392	91.3031	82.4682	66.3964	64.2927		7.1614	3.213	3.006	1.993	2.669
	1.495	92.8093	90.0018	91.3356	82.4766	66.4035	64.2827		7.1713	3.367	3.151	2.187	2.673
	1.494	92.7918	90.0275	91.3543	82.5237	66.4186	64.349		7.18123	3.093	3.167	2.502	2.373
	1.493	92.7966	90.0162	91.3259	82.4842	66.4073	64.2957		7.19119	2.906	3.093	2.754	2.251
	1.492	92.8124	90.0088	91.3236	82.5288	66.4217	64.357		7.20118	2.993	2.986	2.959	2.291
	1.491	92.806	89.999	91.3099	82.514	66.4251	64.336		7.2112	3.145	2.836	2.834	2.194
	1.49	92.8106	90.0077	91.3034	82.54	66.4238	64.3703		7.22124	3.182	2.776	2.598	2.086
	1.489	92.789	90.0011	91.2984	82.5205	66.4518	64.3439		7.23131	3.416	3.037	2.719	2.417
	1.488	92.8206	89.9979	91.3184	82.585	66.4834	64.4209		7.24141	3.817	3.633	3.213	2.953
	1.487	92.7984	90.0029	91.2937	82.5861	66.447	64.3909		7.25154	3.94	3.963	3.871	3.217
	1.486	92.8221	90.0205	91.3231	82.5996	66.5149	64.4337		7.2617	3.946	3.635	4.38	3.422
	1.485	92.7836	90.0035	91.299	82.5874	66.4825	64.415		7.27188	4.378	3.31	4.55	3.774
	1.484	92.813	90.0019	91.3195	82.6306	66.5322	64.461		7.28209	5.16	3.686	4.667	4.078
	1.483	92.803	89.9929	91.2915	82.6034	66.4856	64.4383		7.29234	5.558	4.287	5.153	4.137
	1.482	92.7973	89.9955	91.2898	82.6146	66.5168	64.4504		7.30261	5.611	4.735	5.696	4.142
	1.481	92.7886	90.0304	91.3267	82.6064	66.5331	64.4524		7.31291	5.725	5.282	5.625	4.139
	1.48	92.7894	90.0091	91.3136	82.6618	66.5554	64.4728		7.32324	6.013	5.824	5.193	3.937
	1.479	92.772	90.006	91.3008	82.6515	66.5461	64.4965		7.33359	6.322	5.957	5.1	3.758
	1.478	92.82	90.023	91.3133	82.6868	66.5919	64.5131		7.34398	6.489	5.8	5.361	4.112
	1.477	92.8109	90.0174	91.3109	82.6783	66.5731	64.5212		7.3544	6.399	5.559	5.413	4.594
	1.476	92.7963	89.9798	91.2951	82.7058	66.5883	64.5447		7.36484	6.025	5.217	5.166	4.876
	1.475	92.8181	90.043	91.319	82.7026	66.5951	64.5265		7.37532	5.533	5.017	4.999	5.119
	1.474	92.8171	90.0385	91.342	82.7303	66.6385	64.5651		7.38583	5.208	5.025	5.192	5.318
	1.473	92.8161	90.0509	91.3236	82.7639	66.632	64.5643		7.39636	5.019	5.07	5.462	5.119
	1.472	92.8313	90.0467	91.3561	82.7497	66.6646	64.5772		7.40693	4.99	5.05	5.533	4.664
	1.471	92.8207	90.046	91.3447	82.7621	66.6583	64.5935		7.41753	5.137	4.843	5.52	4.457
	1.47	92.8158	90.03	91.3462	82.778	66.6788	64.6231		7.42815	4.995	4.502	5.451	4.527
	1.469	92.844	90.0589	91.3456	82.8266	66.6643	64.6103		7.43881	4.591	4.31	5.241	4.557
	1.468	92.8509	90.0671	91.3376	82.8325	66.7018	64.6625		7.4495	4.571	4.419	5.171	4.52
	1.467	92.8174	90.0212	91.3596	82.8173	66.7089	64.6435		7.46022	4.889	4.688	5.438	4.474
	1.466	92.8067	90.0855	91.3438	82.8485	66.7171	64.675		7.47097	4.933	4.796	5.508	4.36
	1.465	92.8153	90.0425	91.3712	82.8521	66.7326	64.6657		7.48175	4.901	4.772	5.185	4.04
	1.464	92.8641	90.1018	91.3944	82.8925	66.7657	64.7199		7.49256	4.887	4.9	4.948	3.632
	1.463	92.8428	90.0935	91.3788	82.8899	66.7571	64.7015		7.5034	4.545	4.991	4.81	3.246
	1.462	92.8642	90.1209	91.3916	82.9184	66.7926	64.7455		7.51428	4.13	4.782	4.663	3.064
	1.461	92.8682	90.0982	91.4041	82.9459	66.7977	64.7607		7.52518	3.978	4.423	4.453	3.248
	1.46	92.8715	90.1067	91.395	82.952	66.8184	64.7563		7.53612	4.012	4.259	4.112	3.588
	1.459	92.8543	90.0725	91.3778	82.9495	66.8007	64.7534		7.54709	4.006	4.402	3.871	3.672
	1.458	92.8406	90.1046	91.3896	82.9746	66.8395	64.8117		7.55809	3.827	4.496	4.007	3.483
	1.457	92.8596	90.0786	91.3888	82.9696	66.8383	64.7916		7.56912	3.703	4.276	4.251	3.279
	1.456	92.8689	90.1029	91.3886	82.9755	66.872	64.8078		7.58019	3.919	3.958	4.3	3.155
	1.455	92.8785	90.096	91.3976	83.0099	66.8573	64.8317		7.59129	3.983	3.572	4.294	3.032
	1.454	92.8893	90.0922	91.4121	83.0179	66.9081	64.8548		7.60242	3.518	3.157	4.353	2.995
	1.453	92.8841	90.126	91.4106	83.0325	66.9132	64.8516		7.61358	2.807	2.905	4.287	3.063
	1.452	92.8774	90.1182	91.4006	83.0564	66.9078	64.8776		7.62478	2.351	2.758	3.969	2.933
	1.451	92.8678	90.1344	91.3917	83.0462	66.899	64.8717		7.63601	2.343	2.702	3.476	2.564
	1.45	92.8669	90.1178	91.4278	83.1018	66.9352	64.9146		7.64727	2.457	2.754	3.021	2.288
	1.449	92.8748	90.0965	91.4028	83.1005	66.9361	64.9123		7.65857	2.322	2.661	2.836	2.192
	1.448	92.8771	90.1332	91.4362	83.1185	66.9814	64.9366		7.6699	2.172	2.409	2.816	2.034
	1.447	92.8872	90.1344	91.4265	83.1105	66.9799	64.9308		7.68126	2.233	2.204	2.585	1.804
	1.446	92.902	90.1604	91.4247	83.1583	67.0057	64.9733		7.69266	2.11	2.16	2.17	1.905
	1.445	92.8861	90.1474	91.4352	83.1805	66.994	64.9878		7.70409	1.894	2.262	1.916	2.299
	1.444	92.8932	90.1653	91.4328	83.1556	67.0089	64.9905		7.71555	2.129	2.203	2.069	2.495
	1.443	92.8908	90.1495	91.4114	83.1688	67.0196	64.9942		7.72705	2.53	1.938	2.595	2.253
	1.442	92.8871	90.1543	91.4418	83.191	67.0597	65.0154		7.73858	2.699	1.918	3.104	1.877
	1.441	92.8842	90.15	91.4153	83.1787	67.042	65.002		7.75015	2.535	2.051	3.12	1.603
	1.44	92.8731	90.1366	91.4049	83.1977	67.0529	65.0196		7.76175	2.179	1.951	2.772	1.354
	1.439	92.8517	90.1609	91.4176	83.2053	67.0632	65.0366		7.77339	1.928	1.63	2.43	1.112
	1.438	92.8491	90.1489	91.4373	83.2259	67.0902	65.055		7.78506	1.886	1.372	2.199	1.009
	1.437	92.8251	90.1445	91.4294	83.2046	67.0843	65.0362		7.79677	1.917	1.348	1.958	1.136
	1.436	92.818	90.1509	91.4021	83.2456	67.0969	65.0771		7.80851	1.849	1.423	1.805	1.285
	1.435	92.809	90.1378	91.3982	83.21	67.0962	65.0488		7.82029	1.792	1.511	1.884	1.213
	1.434	92.8365	90.1121	91.3853	83.2506	67.1105	65.0836		7.8321	1.814	1.794	2.049	1.052
	1.433	92.8336	90.1623	91.4171	83.2857	67.132	65.0934		7.84395	1.759	2.236	2.186	1.001
	1.432	92.837	90.1596	91.4143	83.2857	67.1432	65.114		7.85583	1.922	2.548	2.375	1.2
	1.431	92.8129	90.1499	91.3939	83.2811	67.1391	65.1161		7.86775	2.37	2.565	2.324	1.594
	1.43	92.8195	90.129	91.409	83.2951	67.1607	65.1458		7.87971	2.661	2.263	2.005	1.944
	1.429	92.8083	90.1301	91.4026	83.3162	67.1584	65.1514		7.89171	2.382	1.735	1.987	2.039
	1.428	92.8081	90.1148	91.3999	83.3029	67.1817	65.1636		7.90374	1.795	1.423	2.259	1.817
	1.427	92.8066	90.1223	91.3847	83.3078	67.1723	65.1567		7.9158	1.284	1.377	2.205	1.379
	1.426	92.796	90.1369	91.3797	83.3303	67.1918	65.1851		7.92791	1.026	1.294	1.94	1.16
	1.425	92.7867	90.1024	91.3826	83.3263	67.2041	65.1854		7.94005	1.057	1.308	1.965	1.294
	1.424	92.7847	90.1246	91.4038	83.3439	67.2312	65.1867		7.95222	1.232	1.594	2.246	1.553
	1.423	92.7954	90.1183	91.4118	83.3709	67.2428	65.2094		7.96444	1.456	1.831	2.313	1.51
	1.422	92.819	90.1311	91.3996	83.3895	67.2559	65.242		7.97669	1.802	1.814	2.069	1.364
	1.421	92.8041	90.112	91.3671	83.388	67.2461	65.2417		7.98898	2.047	1.573	1.68	1.409
	1.42	92.7932	90.1198	91.378	83.4055	67.2822	65.2666		8.00131	2.278	1.294	1.442	1.506
	1.419	92.7867	90.1521	91.3825	83.4288	67.2757	65.2708		8.01368	2.526	1.082	1.576	1.306
	1.418	92.7676	90.1251	91.3326	83.4194	67.2786	65.2735		8.02608	2.44	1.256	1.854	1.074
	1.417	92.7711	90.1023	91.3406	83.4112	67.2919	65.2693		8.03853	1.932	1.735	1.787	1.249
	1.416	92.753	90.1014	91.3542	83.4344	67.3063	65.3004		8.05101	1.593	2.015	1.58	1.666
	1.415	92.7417	90.0856	91.3414	83.4151	67.3133	65.2787		8.06353	1.596	1.898	1.509	1.77
	1.414	92.7374	90.093	91.3187	83.4308	67.3244	65.3006		8.07609	1.607	1.59	1.676	1.374
	1.413	92.7308	90.0755	91.309	83.4271	67.3165	65.3018		8.08869	1.539	1.327	1.925	1.074
	1.412	92.7347	90.0842	91.3005	83.4448	67.3255	65.3207		8.10133	1.61	1.364	2.173	1.596
	1.411	92.7394	90.0793	91.3157	83.4648	67.3451	65.3386		8.11401	1.763	1.636	2.462	2.319
	1.41	92.7226	90.0619	91.318	83.481	67.3796	65.36		8.12672	1.84	1.961	2.616	2.438
	1.409	92.6903	90.0122	91.2749	83.4821	67.3554	65.3476		8.13948	2.034	2.141	2.478	2.049
	1.408	92.7082	90.0312	91.2768	83.4987	67.3784	65.3714		8.15228	2.368	2.196	2.518	1.881
	1.407	92.7062	90.0387	91.2706	83.4745	67.3803	65.3705		8.16512	2.49	2.309	2.756	2.134
	1.406	92.6812	90.0323	91.2514	83.4733	67.383	65.3785		8.178	2.411	2.512	2.879	2.414
	1.405	92.6712	90.015	91.2313	83.4803	67.3806	65.3909		8.19092	2.235	2.598	2.896	2.353
	1.404	92.652	90.0076	91.2257	83.4634	67.3945	65.3819		8.20388	2.079	2.596	2.793	2.124
	1.403	92.6304	89.9921	91.2191	83.4744	67.3941	65.3699		8.21688	2.117	2.655	2.613	2.251
	1.402	92.6207	89.9779	91.2152	83.4849	67.4034	65.4009		8.22992	2.235	2.959	2.581	2.914
	1.401	92.6225	89.9842	91.2061	83.4852	67.4129	65.4205		8.24301	2.226	3.379	2.647	3.441
	1.4	92.6085	90.0024	91.1879	83.5154	67.4378	65.4319		8.25613	2.375	3.495	2.805	3.35
	1.399	92.6167	89.9706	91.1889	83.5435	67.4521	65.4536		8.2693	2.634	3.198	2.877	3.041
	1.398	92.6058	89.9764	91.1922	83.5535	67.4608	65.4593		8.28251	3.038	2.879	2.909	3.065
	1.397	92.6005	89.9825	91.1951	83.5322	67.4779	65.4517		8.29576	3.18	2.552	3.174	3.264
	1.396	92.6148	89.9813	91.1906	83.5567	67.498	65.4884		8.30906	2.857	2.358	3.416	3.253
	1.395	92.6331	89.9908	91.21	83.5677	67.518	65.4956		8.32239	2.621	2.552	3.22	3.115
	1.394	92.6122	89.9626	91.1964	83.5753	67.5158	65.5123		8.33577	2.794	2.962	3.034	3.28
	1.393	92.5874	89.9905	91.1956	83.5821	67.528	65.5256		8.3492	2.947	3.22	3.091	3.755
	1.392	92.5935	89.9768	91.1906	83.5955	67.542	65.5398		8.36266	2.909	3.426	3.09	3.89
	1.391	92.5896	89.9786	91.2009	83.6286	67.5514	65.5689		8.37617	2.829	3.472	2.94	3.449
	1.39	92.5797	89.9928	91.2145	83.6553	67.5863	65.5949		8.38973	2.96	3.207	2.839	3.193
	1.389	92.5828	89.9949	91.2027	83.6479	67.5813	65.5895		8.40332	3.592	2.992	3.062	3.431
	1.388	92.601	90.0228	91.218	83.6355	67.5938	65.5935		8.41697	4.378	3.157	3.63	3.666
	1.387	92.5891	90.0202	91.2227	83.6637	67.6183	65.6171		8.43065	4.61	3.388	4.073	3.732
	1.386	92.5984	90.0339	91.2547	83.7061	67.6613	65.6624		8.44438	4.363	3.718	4.281	4.116
	1.385	92.6033	90.0389	91.2562	83.7183	67.6669	65.6757		8.45816	4.184	4.174	4.695	4.867
	1.384	92.6123	90.0447	91.2658	83.736	67.6948	65.6943		8.47198	4.203	4.421	5.288	5.374
	1.383	92.5851	90.024	91.2626	83.7464	67.6978	65.7103		8.48584	4.088	4.679	5.517	5.515
	1.382	92.5702	90.0257	91.2555	83.7623	67.7095	65.7274		8.49975	3.823	5.127	5.216	5.399
	1.381	92.5635	89.9764	91.2163	83.7387	67.7052	65.71		8.51371	3.748	5.47	4.974	4.742
	1.38	92.5584	89.9665	91.1966	83.7296	67.6994	65.7225		8.52771	3.835	5.66	5.313	3.904
	1.379	92.5286	89.9471	91.177	83.7313	67.7014	65.7338		8.54176	3.859	5.657	5.683	3.806
	1.378	92.5189	89.9469	91.168	83.7487	67.7144	65.7499		8.55586	3.975	5.365	5.665	4.604
	1.377	92.5251	89.9542	91.1789	83.7621	67.7241	65.7578		8.57	4.419	4.913	5.558	5.424
	1.376	92.508	89.9511	91.1653	83.7586	67.7271	65.7601		8.58419	5.088	4.464	5.364	5.44
	1.375	92.5002	89.9246	91.1531	83.7534	67.7309	65.7754		8.59843	5.63	4.199	5.117	4.596
	1.374	92.4982	89.9365	91.1372	83.7695	67.7393	65.7932		8.61271	5.889	4.381	4.944	3.847
	1.373	92.4809	89.9355	91.1299	83.7841	67.7506	65.7938		8.62704	5.948	4.817	4.395	3.901
	1.372	92.4863	89.9487	91.1592	83.7706	67.7776	65.7941		8.64142	5.637	5.025	3.544	4.24
	1.371	92.4865	89.9454	91.1678	83.7924	67.8044	65.8194		8.65584	4.735	4.989	3.22	4.429
	1.37	92.5082	89.9357	91.1752	83.8404	67.8168	65.8614		8.67032	3.983	4.955	3.702	4.757
	1.369	92.5384	89.9928	91.2011	83.8577	67.8399	65.8816		8.68484	3.962	4.906	4.417	4.816
	1.368	92.5551	89.9947	91.2335	83.872	67.8772	65.892		8.69941	3.9	4.721	4.892	4.276
	1.367	92.5559	90.0035	91.2519	83.9102	67.8886	65.9267		8.71403	3.461	4.488	5.084	3.871
	1.366	92.5726	90.0403	91.2635	83.9269	67.9016	65.9404		8.7287	3.364	4.541	5.168	4.082
	1.365	92.5735	90.0474	91.2621	83.9307	67.9177	65.956		8.74342	3.534	4.996	5.442	4.381
	1.364	92.615	90.0839	91.2911	83.9814	67.9426	66.0011		8.75819	3.699	5.494	5.907	4.513
	1.363	92.6135	90.1045	91.3248	83.9977	67.9868	66.016		8.77301	3.789	5.683	6.052	4.519
	1.362	92.6282	90.1177	91.3471	84.0336	68.0041	66.0435		8.78788	3.897	5.872	5.711	4.497
	1.361	92.65	90.1373	91.3736	84.0965	68.0281	66.0893		8.8028	4.197	5.912	5.03	4.534
	1.36	92.6431	90.1627	91.3997	84.1248	68.0492	66.1128		8.81777	4.908	5.197	4.241	4.552
	1.359	92.6303	90.1778	91.3941	84.1305	68.0443	66.1263		8.83279	5.314	4.38	4.076	4.418
	1.358	92.6192	90.1572	91.3978	84.1392	68.055	66.1424		8.84787	4.985	4.262	4.88	4.09
	1.357	92.6261	90.1782	91.4315	84.1779	68.09	66.1797		8.86299	4.271	4.474	5.755	4.07
	1.356	92.6774	90.2008	91.4329	84.1856	68.0991	66.1829		8.87817	4.055	4.913	5.92	4.567
	1.355	92.7696	90.2131	91.4566	84.2032	68.1187	66.1874		8.8934	4.608	5.411	5.543	4.754
	1.354	92.8526	90.2199	91.4804	84.2169	68.1488	66.2093		8.90868	5.243	5.363	5.32	4.315
	1.353	92.901	90.2188	91.4816	84.2337	68.1623	66.2328		8.92401	5.466	4.938	5.641	3.838
	1.352	92.9315	90.2338	91.4994	84.2508	68.1758	66.2492		8.9394	5.648	4.678	5.953	3.839
	1.351	92.9666	90.269	91.5273	84.2734	68.197	66.2756		8.95484	5.945	4.802	5.484	4.23
	1.35	92.9926	90.2985	91.5462	84.2992	68.2158	66.2908		8.97033	5.935	5.41	4.67	4.489
	1.349	93.0324	90.3193	91.5739	84.3399	68.2557	66.3273		8.98588	5.431	6.019	4.414	4.281
	1.348	93.0767	90.3551	91.615	84.373	68.2842	66.3657		9.00148	4.702	6.327	5.077	4.037
	1.347	93.1027	90.3951	91.6561	84.3871	68.3164	66.3844		9.01713	4.188	6.68	6.138	4.225
	1.346	93.1342	90.4178	91.6866	84.4546	68.3472	66.4348		9.03284	4.633	6.685	6.431	4.311
	1.345	93.1724	90.4397	91.7343	84.5047	68.3867	66.49		9.0486	5.484	5.842	5.759	3.96
	1.344	93.2137	90.4886	91.7834	84.5406	68.4235	66.5201		9.06442	5.633	5.027	5.08	3.96
	1.343	93.2625	90.5598	91.8331	84.6112	68.4818	66.5728		9.0803	5.494	4.888	5.092	4.365
	1.342	93.3001	90.6041	91.8649	84.6368	68.5174	66.6082		9.09623	5.774	5.14	5.763	4.626
	1.341	93.3165	90.6076	91.9039	84.6636	68.5507	66.6316		9.11222	5.923	5.574	6.25	4.68
	1.34	93.3613	90.642	91.9577	84.7078	68.5929	66.6649		9.12826	5.536	5.747	5.928	4.746
	1.339	93.3996	90.6782	91.971	84.7512	68.6075	66.7062		9.14436	5.154	5.285	5.347	4.581
	1.338	93.4249	90.7159	92.0002	84.78	68.6408	66.7358		9.16051	5.219	4.944	5.048	3.771
	1.337	93.4587	90.7298	92.0296	84.7971	68.6875	66.7728		9.17673	5.746	5.188	4.853	2.942
	1.336	93.4951	90.7461	92.066	84.8386	68.7135	66.7875		9.193	6.478	5.48	4.814	3.236
	1.335	93.5311	90.7841	92.1017	84.8741	68.7548	66.8191		9.20933	6.57	5.146	4.838	3.935
	1.334	93.5484	90.7906	92.1093	84.9058	68.7653	66.8569		9.22571	5.681	4.344	4.629	3.823
	1.333	93.5601	90.8064	92.0861	84.9213	68.7623	66.8827		9.24216	4.552	4.002	4.676	3.429
	1.332	93.5635	90.8029	92.0962	84.9254	68.7733	66.8773		9.25866	3.963	4.62	5.171	3.494
	1.331	93.5763	90.8146	92.132	84.9507	68.8168	66.9115		9.27522	4.104	5.545	5.318	4.022
	1.33	93.5726	90.8247	92.1167	84.9625	68.8156	66.9136		9.29185	4.606	6.044	4.967	4.546
	1.329	93.5811	90.8317	92.1322	84.9909	68.8422	66.939		9.30853	4.676	5.767	4.69	4.364
	1.328	93.61	90.8542	92.1463	85.0141	68.8613	66.9616		9.32527	4.404	5.218	4.555	3.996
	1.327	93.6214	90.8658	92.1705	85.0173	68.8845	66.9656		9.34207	4.132	4.652	4.26	4.122
	1.326	93.6329	90.8822	92.179	85.045	68.9099	66.9954		9.35894	3.857	3.857	4.157	4.377
	1.325	93.6498	90.8669	92.1892	85.0696	68.9381	67.0281		9.37586	3.762	3.517	4.798	4.092
	1.324	93.6461	90.8706	92.1996	85.0885	68.9423	67.0328		9.39285	3.971	4.112	5.584	3.4
	1.323	93.6406	90.8786	92.1922	85.1046	68.9656	67.0622		9.40989	4.436	4.721	5.416	3.316
	1.322	93.652	90.8811	92.1964	85.1156	68.967	67.0728		9.427	4.914	5.097	4.907	4.244
	1.321	93.6567	90.9113	92.2109	85.1357	68.9935	67.0986		9.44417	5.318	5.253	5.113	5.136
	1.32	93.6651	90.9101	92.2389	85.1481	69.0149	67.1214		9.46141	5.963	4.952	5.587	5.322
	1.319	93.6727	90.9212	92.2576	85.1864	69.047	67.1613		9.4787	6.654	4.602	5.77	4.967
	1.318	93.686	90.9234	92.2227	85.1868	69.0254	67.1536		9.49606	7.119	4.975	6.166	4.387
	1.317	93.6834	90.9251	92.2227	85.192	69.0467	67.176		9.51349	6.999	5.864	6.825	4.232
	1.316	93.7009	90.9481	92.2492	85.2132	69.0939	67.1881		9.53098	6.081	6.237	7.405	4.823
	1.315	93.7136	90.9517	92.2663	85.2278	69.1124	67.2126		9.54853	5.103	5.887	7.735	5.706
	1.314	93.6888	90.9444	92.2623	85.2239	69.1117	67.1931		9.56614	4.893	5.666	7.434	6.118
	1.313	93.6948	90.9557	92.2491	85.275	69.1267	67.2493		9.58383	5.403	5.917	6.656	5.484
	1.312	93.7211	90.9695	92.2647	85.313	69.1349	67.2752		9.60157	6.164	6.285	6.423	4.861
	1.311	93.7277	90.976	92.2749	85.329	69.1743	67.2986		9.61939	6.582	6.238	6.951	5.24
	1.31	93.7297	90.962	92.2811	85.3181	69.1847	67.3033		9.63727	6.533	5.888	7.184	5.906
	1.309	93.7516	90.9881	92.3165	85.3582	69.2225	67.3407		9.65522	6.482	6.147	6.608	6.086
	1.308	93.7575	90.9974	92.3527	85.3746	69.2546	67.3371		9.67323	6.841	6.843	6.164	6.01
	1.307	93.7505	90.9842	92.3321	85.3641	69.2488	67.3647		9.69131	7.129	6.79	6.32	5.881
	1.306	93.7574	91.0089	92.2964	85.3885	69.2414	67.368		9.70946	6.906	6.332	6.515	5.683
	1.305	93.7673	91.0148	92.3225	85.4246	69.2803	67.4014		9.72767	6.716	6.421	6.509	5.214
	1.304	93.7584	90.9925	92.3264	85.4019	69.2778	67.4		9.74596	7.182	6.583	6.752	4.489
	1.303	93.7558	91.0177	92.3379	85.417	69.3143	67.4225		9.76431	7.85	6.458	7.207	3.983
	1.302	93.7715	91.0243	92.3369	85.4478	69.3276	67.4404		9.78274	8.117	6.582	7.605	4.21
	1.301	93.7818	91.0196	92.3451	85.4859	69.3461	67.4885		9.80123	8.241	7.024	7.686	4.887
	1.3	93.7673	91.0018	92.3438	85.4762	69.3508	67.4893		9.81979	8.506	7.675	7.494	5.585
	1.299	93.7788	91.0223	92.341	85.5027	69.3808	67.5048		9.83843	8.524	8.57	7.539	6.055
	1.298	93.7966	91.0551	92.3457	85.5378	69.3749	67.5273		9.85713	8.318	9.198	8.071	6.343
	1.297	93.8176	91.0648	92.3788	85.5567	69.4251	67.5619		9.87591	8.471	9.076	8.62	6.704
	1.296	93.8252	91.0736	92.3877	85.5218	69.4276	67.5561		9.89475	9.137	8.565	8.526	6.936
	1.295	93.8253	91.1081	92.3962	85.5696	69.4457	67.5858		9.91367	9.667	7.957	7.955	6.656
	1.294	93.8251	91.069	92.3659	85.562	69.4324	67.5723		9.93266	9.5	7.334	7.712	6.253
	1.293	93.8179	91.0697	92.3793	85.5789	69.47	67.6092		9.95173	9.088	7.011	7.745	6.449
	1.292	93.8153	91.1008	92.4073	85.6174	69.4909	67.6262		9.97087	9.188	7.052	7.934	7.534
	1.291	93.8186	91.103	92.4089	85.6445	69.5116	67.6465		9.99008	9.855	7.037	8.402	8.666
	1.29	93.8192	91.0949	92.398	85.6277	69.5075	67.6504		10.0094	10.351	6.895	8.658	8.811
	1.289	93.8341	91.0983	92.4113	85.6636	69.5393	67.6927		10.0287	10.091	7.205	8.422	8.126
	1.288	93.843	91.1149	92.4053	85.6663	69.5517	67.6842		10.0482	9.502	8.045	8.172	7.461
	1.287	93.8377	91.117	92.4421	85.6788	69.5895	67.7045		10.0677	9.013	8.317	8.201	7.229
	1.286	93.8559	91.1224	92.4472	85.6943	69.6142	67.7234		10.0873	8.769	7.916	8.518	7.143
	1.285	93.8757	91.1352	92.4466	85.7148	69.6302	67.7445		10.1069	9.157	8.017	9.162	7.074
	1.284	93.8652	91.1257	92.4295	85.7203	69.6066	67.7371		10.1267	9.828	8.61	9.238	7.204
	1.283	93.8584	91.1275	92.4394	85.7336	69.6475	67.7808		10.1465	9.553	8.67	7.872	7.116
	1.282	93.862	91.1361	92.4488	85.7863	69.6451	67.8034		10.1664	8.256	7.695	6.452	6.425
	1.281	93.8461	91.1305	92.4543	85.7843	69.6745	67.8295		10.1863	7.107	6.215	6.246	5.277
	1.28	93.8516	91.1577	92.4537	85.7591	69.6799	67.8187		10.2064	6.733	5.337	6.436	4.633
	1.279	93.8735	91.1549	92.4281	85.8067	69.6964	67.8428		10.2265	6.68	5.241	6.114	5.161
	1.278	93.8827	91.1537	92.4962	85.8277	69.7463	67.8682		10.2467	6.457	5.437	5.663	5.963
	1.277	93.8718	91.1423	92.4893	85.8353	69.7537	67.8956		10.267	6.187	5.876	5.859	6.077
	1.276	93.8838	91.176	92.4613	85.8743	69.7525	67.9174		10.2874	6.785	6.929	6.993	6.194
	1.275	93.8915	91.1926	92.4705	85.8883	69.7629	67.9399		10.3079	8.613	8.694	8.23	7.039
	1.274	93.9135	91.2065	92.4942	85.8856	69.7848	67.9172		10.3284	10.829	10.66	9.367	8.091
	1.273	93.8992	91.1944	92.5004	85.9027	69.8256	67.9576		10.349	12.468	12.167	10.706	8.697
	1.272	93.8978	91.1971	92.4917	85.918	69.8216	67.9574		10.3697	12.898	12.83	11.996	9.133
	1.271	93.9335	91.1977	92.5075	85.9558	69.8488	68.0054		10.3905	12.462	13.149	13.161	9.822
	1.27	93.9177	91.2219	92.503	85.958	69.843	68.0138		10.4114	12.668	13.746	14.212	10.411
	1.269	93.8963	91.2239	92.4953	85.964	69.8732	68.0393		10.4323	13.777	14.06	14.855	10.289
	1.268	93.9042	91.2055	92.4933	85.9823	69.8781	68.0402		10.4533	14.335	13.752	14.951	10.003
	1.267	93.8897	91.2051	92.4921	85.9711	69.9077	68.0423		10.4744	13.99	13.364	14.587	10.359
	1.266	93.8879	91.2005	92.4996	85.9766	69.9115	68.0563		10.4956	13.49	13.089	14.223	10.91
	1.265	93.9164	91.2022	92.5279	86.0192	69.9358	68.0884		10.5169	12.925	12.305	13.863	11.072
	1.264	93.9176	91.1926	92.5183	86.0259	69.9276	68.0955		10.5383	12.438	11.136	13.139	10.985
	1.263	93.9366	91.2277	92.5448	86.0754	69.9696	68.1471		10.5598	12.585	10.969	12.576	10.931
	1.262	93.9474	91.2227	92.5514	86.0615	69.9735	68.128		10.5813	13.091	12.34	12.834	10.773
	1.261	93.9333	91.2456	92.5364	86.08	70.0233	68.1699		10.603	13.298	13.919	13.296	10.203
	1.26	93.9291	91.2585	92.5726	86.0977	70.0294	68.171		10.6247	13.377	14.48	13.041	9.6
	1.259	93.9503	91.2702	92.5749	86.1084	70.0342	68.2046		10.6465	13.618	13.934	12.915	9.634
	1.258	93.949	91.2441	92.5624	86.1523	70.0466	68.2111		10.6684	13.867	13.09	13.748	10.287
	1.257	93.951	91.2544	92.5526	86.1703	70.0816	68.2451		10.6904	14.068	12.955	14.363	11.102
	1.256	93.9613	91.2573	92.5661	86.1856	70.0743	68.2603		10.7125	14.034	13.424	14.174	11.852
	1.255	93.9758	91.2771	92.5926	86.1846	70.1178	68.3025		10.7347	13.547	13.593	13.464	12.024
	1.254	93.9584	91.2766	92.5733	86.1832	70.1273	68.2773		10.7569	13.035	13.194	12.221	11.078
	1.253	93.9648	91.2796	92.5642	86.2252	70.1417	68.3144		10.7793	12.73	12.518	11.375	9.716
	1.252	93.9727	91.2906	92.5665	86.205	70.12	68.3053		10.8018	12.208	11.7	11.433	8.941
	1.251	93.9734	91.2844	92.6188	86.2142	70.1888	68.3256		10.8243	11.285	10.769	11.16	8.436
	1.25	93.971	91.2814	92.6014	86.2366	70.1769	68.3228		10.847	10.214	10.112	10.422	7.759
	1.249	93.963	91.2844	92.5902	86.2503	70.1982	68.3791		10.8697	9.112	9.57	9.913	7.363
	1.248	93.974	91.282	92.6052	86.285	70.2133	68.4016		10.8925	8.265	8.617	9.224	7.296
	1.247	93.9623	91.3133	92.619	86.2871	70.2448	68.3894		10.9155	7.918	7.5	8.069	6.813
	1.246	93.9838	91.3266	92.6258	86.3107	70.2739	68.4338		10.9385	7.632	6.363	6.919	5.728
	1.245	93.9821	91.3482	92.6403	86.3003	70.2928	68.4414		10.9616	6.764	5.188	5.869	4.586
	1.244	94.0322	91.3348	92.6453	86.3272	70.2867	68.4496		10.9848	5.706	4.745	5.191	4.023
	1.243	94.0185	91.3208	92.6861	86.4019	70.3561	68.5103		11.0082	4.996	4.969	4.721	4.334
	1.242	94.0061	91.3198	92.6363	86.3635	70.3166	68.4897		11.0316	4.709	4.538	4.156	4.849
	1.241	93.9893	91.3466	92.6481	86.378	70.3601	68.5223		11.0551	4.643	3.251	4.068	4.399
	1.24	93.9915	91.3232	92.6433	86.3794	70.3387	68.5147		11.0787	4.488	2.52	4.806	3.5
	1.239	94.015	91.36	92.6509	86.4327	70.3964	68.574		11.1025	4.241	2.538	4.925	3.417
	1.238	94.0236	91.3774	92.6562	86.4067	70.3909	68.5563		11.1263	3.964	2.521	3.876	3.995
	1.237	94.0335	91.3687	92.6564	86.4601	70.4401	68.611		11.1502	3.64	2.53	2.75	4.314
	1.236	94.0374	91.3469	92.6647	86.4239	70.4213	68.5661		11.1743	3.144	2.914	2.267	3.8
	1.235	94.0231	91.3685	92.671	86.4755	70.4639	68.6226		11.1984	2.216	3.17	2.22	3.016
	1.234	94.0361	91.3504	92.6657	86.4898	70.4479	68.6165		11.2226	1.423	3.115	2.518	2.7
	1.233	94.0364	91.377	92.6596	86.483	70.4712	68.6534		11.247	1.195	3.207	3.034	2.302
	1.232	94.0409	91.3692	92.6562	86.5274	70.4829	68.6572		11.2714	1.665	3.462	3.319	1.741
	1.231	94.0508	91.3994	92.6594	86.5398	70.5004	68.689		11.296	2.846	3.234	3.47	1.561
	1.23	94.0523	91.4225	92.6869	86.5603	70.5364	68.7023		11.3206	4.564	2.818	3.638	2.054
	1.229	94.0453	91.3802	92.7139	86.5674	70.5734	68.731		11.3454	5.165	2.381	3.069	2.836
	1.228	94.0656	91.3927	92.6816	86.5715	70.5508	68.7256		11.3703	4.146	2.513	2.228	3.213
	1.227	94.0602	91.398	92.6744	86.5726	70.5679	68.7573		11.3953	3.182	3.069	2.231	3.361
	1.226	94.0424	91.3887	92.7012	86.6101	70.586	68.7898		11.4204	3.221	3.64	3.084	3.697
	1.225	94.054	91.3898	92.7079	86.5939	70.6275	68.7932		11.4456	4.096	4.366	3.837	4.305
	1.224	94.0206	91.3852	92.6668	86.6006	70.5877	68.7892		11.4709	5.453	5.716	4.477	5.535
	1.223	94.0421	91.3963	92.7109	86.6233	70.6658	68.8248		11.4963	6.471	7.434	5.7	7.008
	1.222	94.0543	91.4243	92.715	86.6692	70.6513	68.8517		11.5219	7.321	8.615	6.978	7.904
	1.221	94.0435	91.4074	92.704	86.6852	70.6787	68.87		11.5475	8.431	8.868	7.534	8.308
	1.22	94.0586	91.4194	92.7155	86.6766	70.6625	68.8535		11.5733	8.957	8.675	7.633	8.69
	1.219	94.078	91.421	92.7193	86.6853	70.7012	68.8822		11.5992	8.324	8.275	7.605	8.761
	1.218	94.0529	91.4224	92.7327	86.7072	70.7207	68.9095		11.6252	7.353	7.789	7.513	7.907
	1.217	94.074	91.455	92.6814	86.7292	70.726	68.9416		11.6514	6.606	7.649	6.811	6.475
	1.216	94.0685	91.4115	92.7206	86.7084	70.7322	68.9275		11.6776	6.222	7.541	5.733	5.702
	1.215	94.0555	91.454	92.7372	86.7107	70.767	68.9446		11.704	5.985	6.599	5.418	5.756
	1.214	94.0767	91.4366	92.7313	86.764	70.7841	68.9588		11.7304	5.849	4.784	6.096	5.74
	1.213	94.0737	91.4557	92.7427	86.7944	70.8072	68.9969		11.757	5.908	3.204	6.713	5.5
	1.212	94.0837	91.4861	92.7434	86.7692	70.8049	68.9875		11.7837	6.194	3.34	6.551	5.359
	1.211	94.1007	91.4753	92.7577	86.8302	70.8527	69.0516		11.8106	6.444	4.522	5.911	5.437
	1.21	94.0753	91.4499	92.7619	86.8199	70.842	69.0416		11.8376	6.062	4.994	5.28	5.712
	1.209	94.0674	91.4376	92.7281	86.821	70.8466	69.0501		11.8646	5.533	4.659	4.869	5.532
	1.208	94.0811	91.5022	92.7425	86.8366	70.8669	69.0637		11.8919	6.097	4.209	5.026	4.703
	1.207	94.0874	91.4823	92.7415	86.8743	70.8807	69.1121		11.9192	7.07	4.104	5.805	3.91
	1.206	94.0995	91.4885	92.7686	86.8605	70.9137	69.1087		11.9467	7.23	4.64	6.817	3.928
	1.205	94.0714	91.4914	92.771	86.8807	70.9414	69.1369		11.9742	6.328	5.184	7.397	4.294
	1.204	94.1024	91.4778	92.749	86.8928	70.9298	69.136		12.002	5.451	5.188	7.368	4.346
	1.203	94.0882	91.4436	92.7616	86.9028	70.9678	69.1559		12.0298	6.042	4.947	7.254	4.43
	1.202	94.0575	91.451	92.7346	86.9042	70.9421	69.1614		12.0578	7.593	5.113	7.245	5.183
	1.201	94.0851	91.4616	92.7392	86.9287	70.9868	69.197		12.0859	8.122	5.978	7.162	6.017
	1.2	94.0756	91.4815	92.7512	86.9522	71.001	69.1996		12.1141	7.619	7.014	7.543	6.373
	1.199	94.0761	91.4735	92.7361	86.9503	71.0165	69.2343		12.1425	7.149	7.653	8.294	6.587
	1.198	94.0533	91.435	92.7486	86.9459	71.0097	69.2218		12.171	6.873	7.951	8.687	7.005
	1.197	94.0572	91.4562	92.7326	86.9752	71.0425	69.2663		12.1997	7.068	8.207	8.606	7.618
	1.196	94.0734	91.4481	92.7744	86.9733	71.076	69.2712		12.2284	7.774	8.324	7.89	8.045
	1.195	94.0577	91.4711	92.7385	86.9945	71.0748	69.2919		12.2573	8.111	7.947	6.896	7.961
	1.194	94.0483	91.4541	92.734	86.9831	71.0793	69.2777		12.2864	8.006	7.861	6.774	7.689
	1.193	94.029	91.5006	92.7574	87.0185	71.1074	69.3073		12.3156	7.874	8.228	7.388	7.703
	1.192	94.0365	91.4626	92.7166	87.0129	71.0985	69.3046		12.3449	7.299	8.452	7.951	8.464
	1.191	94.0501	91.447	92.7239	87.0258	71.1293	69.3373		12.3743	6.578	8.876	8.218	9.054
	1.19	94.0001	91.4215	92.6855	86.997	71.1131	69.3236		12.404	6.965	9.193	8.494	8.301
	1.189	93.9841	91.4211	92.6733	87.0206	71.1161	69.3365		12.4337	8.156	8.621	8.423	7.498
	1.188	93.9723	91.3908	92.6759	87.0176	71.1345	69.3439		12.4636	8.958	7.567	7.386	7.935
	1.187	93.9649	91.4033	92.6759	87.0185	71.1514	69.3625		12.4936	9.132	6.679	6.086	8.182
	1.186	93.9435	91.3681	92.6632	87.0379	71.1457	69.3645		12.5238	9.192	6.405	5.405	7.212
	1.185	93.9284	91.3908	92.6651	87.0371	71.1744	69.3785		12.5541	8.913	6.717	5.06	5.746
	1.184	93.887	91.3669	92.6425	87.0242	71.1853	69.3665		12.5846	8.532	7.577	5.642	4.852
	1.183	93.8675	91.3339	92.6254	87.0078	71.1821	69.373		12.6152	9.089	9.097	7.489	4.923
	1.182	93.8633	91.297	92.5971	87.0419	71.1743	69.3871		12.646	10.47	10.775	9.057	6.361
	1.181	93.8367	91.3157	92.5604	87.0427	71.1918	69.4038		12.6769	11.57	12.159	9.643	8.819
	1.18	93.8074	91.2864	92.5472	87.0116	71.1883	69.3829		12.708	12.045	12.956	10.112	10.581
	1.179	93.7664	91.2822	92.5188	86.9892	71.1959	69.3876		12.7392	12.093	12.794	10.197	10.745
	1.178	93.7276	91.2321	92.4818	86.9743	71.1779	69.3851		12.7706	12.097	12.531	9.968	10.596
	1.177	93.7063	91.2097	92.4647	86.995	71.1985	69.4065		12.8021	12.158	13.011	10.265	10.827
	1.176	93.6563	91.1794	92.4233	86.9665	71.1859	69.3847		12.8338	12.08	13.272	10.67	10.705
	1.175	93.6384	91.1745	92.4196	86.9849	71.2058	69.4014		12.8656	12.062	12.228	10.742	10.054
	1.174	93.5916	91.1094	92.3529	86.9784	71.1838	69.3916		12.8976	11.904	10.524	11.107	9.069
	1.173	93.5525	91.1032	92.3336	86.9481	71.2006	69.3887		12.9298	10.726	9.316	11.013	7.756
	1.172	93.5209	91.0921	92.3076	86.9415	71.176	69.3903		12.9621	9.013	9.017	9.091	6.539
	1.171	93.4952	91.0525	92.2892	86.9223	71.1926	69.403		12.9946	8.109	8.736	6.405	5.314
	1.17	93.4723	91.0204	92.2482	86.909	71.1856	69.3743		13.0273	7.669	7.397	4.653	4.21
	1.169	93.4307	91.0314	92.2127	86.9298	71.1914	69.4094		13.0601	6.295	5.694	3.413	4.177
	1.168	93.4354	90.99	92.2099	86.9235	71.1965	69.4202		13.0931	4.247	4.936	2.626	4.973
	1.167	93.4066	91.0137	92.2173	86.9477	71.2231	69.4487		13.1262	3.415	4.686	3.026	4.989
	1.166	93.4232	90.9683	92.2226	86.9443	71.2423	69.4566		13.1595	5.101	4.907	4.235	4.463
	1.165	93.4074	90.9693	92.2255	86.9507	71.2709	69.4502		13.193	7.952	6.185	5.482	4.848
	1.164	93.4098	91.0119	92.233	86.9549	71.2651	69.4531		13.2267	9.483	7.761	7.022	6.339
	1.163	93.4049	90.9861	92.2122	86.9567	71.2672	69.4831		13.2605	9.88	9.057	8.325	8.111
	1.162	93.4209	91.0043	92.2305	86.9724	71.2877	69.496		13.2945	10.69	10.415	9.075	9.446
	1.161	93.431	91.0331	92.2315	86.9914	71.3175	69.5188		13.3287	11.738	11.474	9.956	10.165
	1.16	93.441	91.0434	92.2591	87.0201	71.3402	69.5449		13.363	11.969	11.77	11.055	10.922
	1.159	93.4777	91.1029	92.305	87.0827	71.3904	69.5992		13.3976	11.198	11.654	11.402	11.194
	1.158	93.5027	91.1422	92.3259	87.1173	71.3962	69.6186		13.4323	10.494	11.699	11.289	10.666
	1.157	93.5309	91.1581	92.3258	87.133	71.4128	69.6443		13.4671	10.349	11.687	11.462	10.59
	1.156	93.5575	91.1504	92.3542	87.1489	71.4456	69.6607		13.5022	10.587	11.557	11.751	10.986
	1.155	93.5987	91.1813	92.4176	87.2015	71.4997	69.7216		13.5375	11.333	12.011	12.191	11.095
	1.154	93.6308	91.2064	92.4616	87.2426	71.5262	69.7538		13.5729	11.926	12.874	12.771	11.525
	1.153	93.674	91.2675	92.4867	87.2634	71.557	69.768		13.6085	11.86	13.299	12.762	12.54
	1.152	93.7213	91.2857	92.5539	87.3003	71.6095	69.8025		13.6443	12.255	12.869	12.322	13.318
	1.151	93.7623	91.3325	92.5516	87.3228	71.6251	69.8333		13.6803	13.174	11.876	12.012	12.998
	1.15	93.762	91.329	92.5428	87.3327	71.6401	69.8509		13.7165	12.752	11.323	11.717	11.893
	1.149	93.7977	91.369	92.6034	87.3838	71.6999	69.9086		13.7529	11.016	11.54	11.34	10.987
	1.148	93.8326	91.4089	92.6256	87.4311	71.7345	69.9333		13.7895	10.024	12.48	11.302	10.4
	1.147	93.8878	91.416	92.6452	87.4682	71.7558	69.9733		13.8263	9.597	13.648	11.894	9.903
	1.146	93.9131	91.4332	92.6651	87.4994	71.7725	70.01		13.8632	9.153	13.924	12.473	10.037
	1.145	93.9494	91.5039	92.7236	87.5474	71.8358	70.0589		13.9004	10.002	13.548	12.382	10.884
	1.144	93.9615	91.5228	92.7625	87.5445	71.8647	70.0585		13.9378	11.879	13.342	12.255	11.498
	1.143	93.9908	91.5084	92.7752	87.5582	71.8705	70.0711		13.9753	12.783	13.033	12.778	11.753
	1.142	94.0337	91.5356	92.7919	87.6067	71.8859	70.1278		14.0131	12.091	12.915	13.916	12.369
	1.141	94.0689	91.6105	92.8291	87.6787	71.9294	70.2004		14.0511	10.821	13.521	14.746	12.761
	1.14	94.1122	91.6224	92.8618	87.7241	71.9715	70.2364		14.0893	9.876	14.169	14.745	11.86
	1.139	94.1302	91.6436	92.8685	87.7449	71.9937	70.2549		14.1277	9.215	14.342	13.871	10.421
	1.138	94.1561	91.6622	92.8908	87.7384	72.0205	70.2602		14.1663	9.313	14.984	12.214	9.957
	1.137	94.171	91.6743	92.9368	87.7755	72.0656	70.2989		14.2051	10.193	15.991	11.333	10.579
	1.136	94.2047	91.696	92.9625	87.8319	72.0941	70.3505		14.2441	11.117	15.489	12.321	11.51
	1.135	94.2391	91.7519	92.9782	87.874	72.118	70.3928		14.2833	11.854	13.643	13.929	11.989
	1.134	94.2464	91.7472	92.9882	87.8843	72.1354	70.4038		14.3228	12.541	12.449	15.09	11.603
	1.133	94.2623	91.7692	92.9927	87.9077	72.1598	70.4415		14.3625	13.315	12.421	15.204	11.112
	1.132	94.2859	91.7752	92.9968	87.9342	72.1696	70.4723		14.4024	13.606	12.979	14.024	11.057
	1.131	94.2983	91.7745	93.0203	87.9483	72.2054	70.4883		14.4425	12.388	12.901	12.366	10.915
	1.13	94.3292	91.8349	93.0632	87.9824	72.2408	70.5074		14.4828	10.158	12.055	11.21	10.839
	1.129	94.3641	91.8443	93.0872	88.0082	72.2694	70.5228		14.5234	8.813	11.637	11.074	11.24
	1.128	94.3621	91.8254	93.1095	88.0087	72.2924	70.5456		14.5642	8.415	12.189	12.171	11.899
	1.127	94.3562	91.827	93.1151	88.0157	72.3091	70.5701		14.6052	7.165	12.468	13.536	12.041
	1.126	94.3821	91.8662	93.1247	88.0446	72.3352	70.5947		14.6465	6.316	11.767	14.237	12.273
	1.125	94.4007	91.8719	93.1318	88.0675	72.3686	70.6209		14.688	7.936	11.32	13.359	12.833
	1.124	94.4025	91.8495	93.1211	88.0725	72.3716	70.6344		14.7297	10.115	12.688	11.348	13.034
	1.123	94.4022	91.8494	93.1349	88.0815	72.3902	70.6465		14.7716	10.444	14.786	10.552	12.536
	1.122	94.4048	91.8844	93.1524	88.1113	72.4119	70.6649		14.8139	10.079	16.761	11.446	12.423
	1.121	94.4161	91.8698	93.1459	88.122	72.4253	70.6818		14.8563	10.62	18.348	12.143	13.548
	1.12	94.4221	91.8879	93.1398	88.1437	72.4405	70.7054		14.899	12.605	18.858	12.308	15.955
	1.119	94.4258	91.8914	93.1396	88.1551	72.4501	70.7266		14.9419	15.235	17.888	12.357	18.652
	1.118	94.4356	91.9077	93.1518	88.1502	72.473	70.7395		14.9851	13.954	16.283	12.171	17.107
	1.117	94.4611	91.918	93.1686	88.1901	72.5	70.7709		15.0285	11.308	15.218	12.326	13.081
	1.116	94.4903	91.9474	93.197	88.2262	72.5414	70.809		15.0722	10.53	13.888	13.557	10.932
	1.115	94.4782	91.9388	93.2041	88.2274	72.5553	70.8195		15.1162	10.457	12.638	15.375	10.034
	1.114	94.483	91.9684	93.1901	88.2368	72.5538	70.8268		15.1604	10.733	13.037	16.852	9.425
	1.113	94.4967	91.9652	93.2015	88.2582	72.575	70.8553		15.2048	10.971	14.318	17.001	8.976
	1.112	94.5061	91.9938	93.2267	88.2792	72.606	70.8909		15.2496	10.944	14.062	15.767	8.897
	1.111	94.5026	91.9698	93.2529	88.2858	72.6416	70.9034		15.2945	10.977	13.243	13.889	9.418
	1.11	94.5419	91.9643	93.2661	88.3329	72.676	70.9378		15.3398	11.278	13.832	12.19	10.127
	1.109	94.5647	92.0054	93.2622	88.3628	72.6914	70.9679		15.3853	11.715	14.617	11.069	10.234
	1.108	94.5607	92.024	93.2848	88.366	72.7104	70.9819		15.4311	11.832	14.178	11.1	10.338
	1.107	94.5655	92.0189	93.2904	88.3717	72.7303	70.9934		15.4772	10.474	12.753	13.062	10.731
	1.106	94.5752	92.0284	93.2972	88.3841	72.7565	71.0076		15.5235	8.288	11.3	16.087	11.185
	1.105	94.5708	92.0219	93.2956	88.3931	72.7648	71.023		15.5701	7.707	10.973	17.56	11.194
	1.104	94.575	92.0522	93.3025	88.4165	72.7839	71.0577		15.617	9.276	11.581	16.777	11.187
	1.103	94.5858	92.0768	93.3138	88.4159	72.799	71.0696		15.6642	10.771	10.984	15.139	11.705
	1.102	94.5936	92.0811	93.3122	88.4293	72.8128	71.0861		15.7117	10.593	9.114	14.02	12.456
	1.101	94.5882	92.0543	93.3145	88.4493	72.8365	71.1076		15.7594	9.791	8.773	13.374	12.911
	1.1	94.594	92.0464	93.3253	88.4736	72.8654	71.1406		15.8075	10.197	10.378	12.578	12.669
	1.099	94.5937	92.0532	93.3109	88.4812	72.8603	71.1527		15.8558	11.098	11.987	12.107	12.245
	1.098	94.5946	92.0406	93.3023	88.4939	72.8707	71.1654		15.9045	11.241	12.887	12.147	12.321
	1.097	94.6199	92.0652	93.3237	88.5336	72.9064	71.1886		15.9534	11.382	13.393	11.455	12.389
	1.096	94.6235	92.1032	93.3417	88.5559	72.9445	71.2236		16.0026	10.909	13.711	10.747	12.303
	1.095	94.6153	92.0936	93.3368	88.5457	72.9478	71.2295		16.0522	8.703	13.098	10.942	11.632
	1.094	94.6161	92.0723	93.3439	88.5502	72.9607	71.2456		16.102	6.809	11.443	10.683	9.696
	1.093	94.6273	92.1108	93.3747	88.5707	72.9979	71.2677		16.1522	5.624	9.22	9.144	6.97
	1.092	94.6258	92.1174	93.3674	88.5933	73.0215	71.2959		16.2027	4.111	6.731	6.495	4.76
	1.091	94.6369	92.1099	93.3642	88.6392	73.0349	71.3326		16.2535	3.942	5.223	3.808	3.683
	1.09	94.6412	92.1238	93.3888	88.6431	73.0671	71.3446		16.3046	5.415	5.797	3.66	3.817
	1.089	94.6351	92.1264	93.3777	88.643	73.0669	71.3531		16.356	5.932	6.901	5.287	4.963
	1.088	94.6076	92.0823	93.3532	88.6228	73.0634	71.3445		16.4078	4.72	7.42	6.136	5.71
	1.087	94.5698	92.0554	93.3425	88.606	73.0595	71.3343		16.4598	3.152	7.679	5.951	5.328
	1.086	94.5738	92.064	93.3236	88.6191	73.0863	71.3663		16.5123	2.586	8.265	6.284	6.362
	1.085	94.5924	92.0679	93.3376	88.6225	73.1075	71.3799		16.565	2.773	9.44	7.001	8.683
	1.084	94.5793	92.0648	93.3325	88.6193	73.1102	71.3804		16.6181	3.953	10.848	7.874	9.226
	1.083	94.5666	92.0723	93.3272	88.6482	73.1204	71.4145		16.6715	5.653	11.327	8.281	7.901
	1.082	94.5811	92.0694	93.3357	88.6659	73.1522	71.4478		16.7253	7.233	10.468	7.575	6.974
	1.081	94.5925	92.0754	93.3412	88.6813	73.1682	71.4645		16.7795	7.788	9.208	7.443	6.41
	1.08	94.5758	92.0749	93.3364	88.6977	73.1769	71.4892		16.8339	7.89	8.929	10.133	5.651
	1.079	94.587	92.0809	93.3309	88.7218	73.195	71.5109		16.8888	8.989	8.505	13.267	4.843
	1.078	94.5939	92.0732	93.3575	88.735	73.2432	71.5329		16.944	9.422	6.768	13.615	4.759
	1.077	94.6082	92.0973	93.3836	88.7579	73.2715	71.5559		16.9995	7.871	6.132	12.446	5.102
	1.076	94.6265	92.1051	93.3769	88.7724	73.2878	71.5701		17.0554	7.009	8.071	11.844	5.747
	1.075	94.6196	92.1004	93.3826	88.7646	73.291	71.5668		17.1117	7.56	9.623	11.69	6.635
	1.074	94.5914	92.0975	93.3545	88.7632	73.2923	71.5659		17.1684	7.881	8.929	11.423	7.033
	1.073	94.6047	92.092	93.3716	88.7799	73.3188	71.5938		17.2254	7.356	7.618	11.17	7.074
	1.072	94.6211	92.1071	93.3744	88.8068	73.3389	71.634		17.2828	7.353	7.642	10.917	7.029
	1.071	94.6333	92.1398	93.3751	88.8375	73.3507	71.6623		17.3406	8.173	8.049	9.587	6.359
	1.07	94.6414	92.1457	93.377	88.8588	73.373	71.6905		17.3988	8.399	7.967	7.688	5.817
	1.069	94.6493	92.1336	93.4231	88.8641	73.4089	71.7003		17.4574	7.663	8.241	7.846	5.619
	1.068	94.6458	92.1308	93.4198	88.8678	73.4372	71.7209		17.5164	6.791	8.989	10.479	5.839
	1.067	94.6432	92.1694	93.4121	88.886	73.4565	71.7362		17.5758	6.321	8.118	12.877	7.206
	1.066	94.6463	92.1518	93.3962	88.9083	73.4608	71.78		17.6355	6.608	6.234	13.106	8.829
	1.065	94.6544	92.1321	93.3779	88.9054	73.4587	71.7724		17.6957	6.931	6.323	12.178	8.109
	1.064	94.6627	92.1463	93.3882	88.9246	73.4905	71.7928		17.7563	6.766	7.522	10.734	6.865
	1.063	94.6659	92.144	93.418	88.9413	73.5137	71.7987		17.8174	5.954	6.578	9.4	6.356
	1.062	94.6838	92.1727	93.4341	88.9704	73.557	71.841		17.8788	5.063	4.328	9.668	5.956
	1.061	94.6828	92.176	93.4348	88.9642	73.5527	71.8497		17.9407	5.674	3.874	10.058	7.078
	1.06	94.6836	92.1555	93.4311	88.976	73.5758	71.8681		18.0029	7.352	5.688	10.078	8.697
	1.059	94.68	92.1609	93.4148	88.9883	73.5793	71.8858		18.0657	7.648	6.938	10.505	7.582
	1.058	94.6586	92.1648	93.4363	89.0015	73.6099	71.9087		18.1288	5.503	5.542	11.122	4.791
	1.057	94.6454	92.1678	93.4132	89.0063	73.6145	71.9255		18.1925	2.455	3.318	11.132	3.775
	1.056	94.6382	92.1622	93.3893	89.0059	73.6285	71.947		18.2565	1.264	3.685	9.907	6.56
	1.055	94.6535	92.1752	93.4216	89.0045	73.6438	71.9348		18.321	0.479	6.049	7.427	8.8
	1.054	94.6914	92.1827	93.4546	89.0322	73.6845	71.9703		18.386	2.654	8.347	5.458	8.217
	1.053	94.7006	92.1761	93.4546	89.089	73.71	72.023		18.4514	5.684	9.038	5.277	7.584
	1.052	94.6847	92.1893	93.4347	89.0601	73.7152	72.0306		18.5173	6.605	8.504	5.894	6.063
	1.051	94.6713	92.2048	93.4508	89.0922	73.738	72.0453		18.5837	4.025	5.994	4.81	3.979
	1.05	94.7061	92.2174	93.4658	89.1193	73.7865	72.0896		18.6505	4	3.058	1.795	5.389
	1.049	94.7149	92.1988	93.4589	89.1445	73.7921	72.0943		18.7179	3.393	2.35	0.333	8.323
	1.048	94.7072	92.2106	93.46	89.143	73.8114	72.1165		18.7857	1.619	2.065	1.851	9.004
	1.047	94.705	92.2298	93.4517	89.1552	73.8069	72.1409		18.854	2.041	0.892	2.572	8.088
	1.046	94.7237	92.2306	93.4685	89.1916	73.8447	72.1707		18.9228	3.765	2.186	4.005	6.594
	1.045	94.7274	92.2321	93.4914	89.1879	73.874	72.1785		18.9921	4.704	5.501	7.398	4.309
	1.044	94.726	92.2558	93.4799	89.2014	73.8894	72.2051		19.0619	6.136	6.08	9.297	2.835
	1.043	94.7229	92.2616	93.4641	89.2229	73.8827	72.2175		19.1323	7.05	3.111	9.648	3
	1.042	94.7317	92.2567	93.4986	89.2379	73.9409	72.258		19.2032	5.924	-0.146	10.233	2.551
	1.041	94.7292	92.2666	93.5168	89.2483	73.9492	72.2748		19.2745	5.079	1.841	8.932	1.728
	1.04	94.735	92.2823	93.5071	89.2466	73.9712	72.2815		19.3465	7.005	7.778	8.171	3.722
	1.039	94.7334	92.2725	93.5028	89.2754	73.9779	72.2971		19.4189	9.446	9.012	7.24	2.926
	1.038	94.7423	92.2614	93.5116	89.3075	74.0114	72.3282		19.4919	10.586	7.658	8.231	0.964
	1.037	94.7528	92.2624	93.5146	89.2938	74.0132	72.3321		19.5655	8.352	4.367	12.01	3.996
	1.036	94.7573	92.2689	93.5139	89.2848	74.0329	72.3652		19.6396	3.306	6.274	12.729	5.488
	1.035	94.7444	92.2898	93.5021	89.3157	74.0585	72.3769		19.7143	4.458	9.478	6.764	4.205
	1.034	94.7548	92.2951	93.5132	89.3244	74.0885	72.4122		19.7895	6.8	11.51	1.978	5.638
	1.033	94.7469	92.2868	93.53	89.3304	74.0889	72.4191		19.8653	6.542	10.844	3.837	6.717
	1.032	94.7607	92.3089	93.5198	89.3424	74.1288	72.434		19.9417	4.054	7.182	7.072	4.868
	1.031	94.7549	92.2762	93.5094	89.351	74.1211	72.4309		20.0187	3.367	2.881	4.993	4.927
	1.03	94.7598	92.279	93.5152	89.3648	74.1454	72.4771
	1.029	94.7508	92.283	93.518	89.3749	74.1546	72.4725
	1.028	94.7656	92.2692	93.5442	89.3734	74.2046	72.4936
	1.027	94.7533	92.273	93.5207	89.3996	74.1982	72.5314
	1.026	94.7671	92.3011	93.5479	89.4271	74.2445	72.5615
	1.025	94.7953	92.3354	93.57	89.4593	74.2708	72.5785
	1.024	94.7896	92.3189	93.5961	89.4609	74.297	72.6227
	1.023	94.7773	92.3032	93.5449	89.4472	74.2838	72.5967
	1.022	94.7771	92.311	93.5231	89.4878	74.307	72.6469
	1.021	94.7766	92.2992	93.5258	89.4982	74.3058	72.6496
	1.02	94.7712	92.2969	93.5468	89.4842	74.3442	72.6681
	1.019	94.7853	92.3117	93.5513	89.5061	74.3536	72.683
	1.018	94.7931	92.3275	93.606	89.5473	74.4236	72.7446
	1.017	94.7911	92.3129	93.5796	89.5454	74.4114	72.7448
	1.016	94.7876	92.3294	93.5648	89.583	74.4179	72.7789
	1.015	94.7881	92.3403	93.5738	89.5577	74.4433	72.776
	1.014	94.7882	92.3327	93.5744	89.5841	74.4655	72.8044
	1.013	94.7993	92.3419	93.5771	89.6076	74.4875	72.824
	1.012	94.7886	92.3521	93.5709	89.6121	74.5088	72.8495
	1.011	94.7908	92.3527	93.5635	89.6457	74.5103	72.8783
	1.01	94.7922	92.3596	93.5864	89.6702	74.5691	72.9115
	1.009	94.8643	92.4041	93.6623	89.7231	74.6286	72.9609
	1.008	94.8936	92.4184	93.6572	89.7833	74.6554	73.0162
	1.007	94.9013	92.4558	93.6934	89.7728	74.677	73.0176
	1.006	94.8921	92.4486	93.6893	89.7875	74.7	73.0519
	1.005	94.8899	92.4373	93.6833	89.769	74.7233	73.0552
	1.004	94.8932	92.4664	93.6935	89.8072	74.7494	73.0892
	1.003	94.9009	92.4625	93.7276	89.8016	74.7923	73.0805
	1.002	94.9014	92.4564	93.7076	89.8309	74.7955	73.1212
	1.001	94.8916	92.4582	93.6762	89.8533	74.7908	73.1426
	1	94.9003	92.4788	93.6611	89.8228	74.8027	73.1522
	0.999	94.8763	92.463	93.6989	89.8504	74.8276	73.1635
	0.998	94.8564	92.4528	93.67	89.8631	74.8589	73.2114
	0.997	94.8537	92.4137	93.657	89.8642	74.8349	73.1838
	0.996	94.876	92.4473	93.6497	89.8935	74.8538	73.2322
	0.995	94.8502	92.4535	93.6783	89.8883	74.8924	73.233
	0.994	94.8425	92.4504	93.6905	89.8723	74.9351	73.261
	0.993	94.8108	92.4626	93.6754	89.8847	74.9233	73.2599
	0.992	94.8459	92.4516	93.6804	89.9011	74.9474	73.2993
	0.991	94.8102	92.4373	93.7381	89.9358	75.0069	73.3074
	0.99	94.8381	92.439	93.7022	89.9392	75.0047	73.3554
	0.989	94.79	92.4345	93.6721	89.9245	74.9728	73.3317
	0.988	94.7972	92.4447	93.7022	89.9543	75.0505	73.3766
	0.987	94.8183	92.4412	93.6774	89.957	75.0291	73.3821
	0.986	94.8184	92.4605	93.686	89.9969	75.0807	73.4286
	0.985	94.7768	92.4668	93.687	90.0158	75.0875	73.423
	0.984	94.7612	92.4661	93.7181	90.0128	75.1258	73.4562
	0.983	94.7971	92.4769	93.7075	90.0156	75.133	73.4736
	0.982	94.8066	92.4868	93.7164	90.0256	75.1557	73.4985
	0.981	94.7981	92.4989	93.6976	90.0521	75.1667	73.5153
	0.98	94.8111	92.4863	93.7384	90.0743	75.2063	73.5567
	0.979	94.8279	92.5026	93.7372	90.0739	75.2251	73.5618
	0.978	94.8328	92.5383	93.7774	90.0872	75.2743	73.5977
	0.977	94.8132	92.5135	93.7255	90.1107	75.2623	73.6226
	0.976	94.8181	92.5266	93.7289	90.1436	75.286	73.6645
	0.975	94.808	92.4821	93.7388	90.1039	75.2839	73.6327
	0.974	94.7851	92.5055	93.7429	90.1581	75.3375	73.6905
	0.973	94.8002	92.5092	93.7441	90.1617	75.3318	73.6902
	0.972	94.8219	92.5341	93.7292	90.1682	75.352	73.7231
	0.971	94.8336	92.5032	93.7501	90.1522	75.388	73.7115
	0.97	94.8101	92.5179	93.7862	90.1922	75.4392	73.7713
	0.969	94.8628	92.5293	93.7852	90.2128	75.4439	73.7752
	0.968	94.8573	92.532	93.771	90.2167	75.4816	73.7861
	0.967	94.8603	92.5659	93.7795	90.2472	75.4789	73.8325
	0.966	94.8684	92.5519	93.7999	90.2825	75.5358	73.8792
	0.965	94.8649	92.539	93.7759	90.2819	75.5296	73.8895
	0.964	94.8505	92.5705	93.783	90.2777	75.5641	73.9179
	0.963	94.8876	92.561	93.816	90.2965	75.5988	73.9227
	0.962	94.8924	92.5741	93.8178	90.327	75.6267	73.9477
	0.961	94.8898	92.5975	93.7922	90.3357	75.6117	73.9708
	0.96	94.9251	92.5897	93.8011	90.3594	75.6487	74.0113
	0.959	94.9048	92.6118	93.8217	90.3482	75.6726	74.0078
	0.958	94.9259	92.5908	93.8576	90.3879	75.7306	74.051
	0.957	94.9016	92.5919	93.8565	90.3921	75.7296	74.0561
	0.956	94.917	92.5987	93.8717	90.3947	75.7572	74.0834
	0.955	94.9062	92.6061	93.8133	90.3914	75.7453	74.0808
	0.954	94.9076	92.615	93.8203	90.4131	75.7866	74.1235
	0.953	94.8949	92.5645	93.8123	90.4032	75.7973	74.1208
	0.952	94.9189	92.5874	93.8082	90.4373	75.8163	74.1526
	0.951	94.8933	92.6026	93.846	90.4517	75.8432	74.1789
	0.95	94.8989	92.6068	93.8305	90.452	75.8671	74.2021
	0.949	94.8825	92.5847	93.835	90.4166	75.8666	74.1776
	0.948	94.8796	92.5617	93.8432	90.472	75.8948	74.237
	0.947	94.9302	92.6258	93.8186	90.4824	75.9067	74.2473
	0.946	94.9112	92.5682	93.8595	90.4995	75.9542	74.2675
	0.945	94.9226	92.6078	93.8191	90.4908	75.9412	74.2808
	0.944	94.929	92.6189	93.8533	90.5334	75.9744	74.3368
	0.943	94.911	92.6533	93.8571	90.52	76.0069	74.3243
	0.942	94.9229	92.6192	93.8529	90.5203	76.0244	74.3511
	0.941	94.9467	92.6504	93.8832	90.5697	76.042	74.3855
	0.94	94.9075	92.6375	93.847	90.5538	76.0353	74.3964
	0.939	94.9328	92.6615	93.8154	90.5777	76.0112	74.4011
	0.938	94.9269	92.6276	93.8132	90.5802	76.0181	74.4163
	0.937	94.9445	92.6321	93.8325	90.5572	76.0445	74.4173
	0.936	94.9809	92.6039	93.7766	90.5224	76.0146	74.4126
	0.935	94.9396	92.6172	93.7921	90.5047	76.0376	74.3984
	0.934	94.9534	92.6243	93.804	90.5114	76.0867	74.4039
	0.933	94.9305	92.558	93.7998	90.4754	76.1444	74.3756
	0.932	94.9452	92.6183	93.8132	90.4475	76.2038	74.3962
	0.931	94.9786	92.6423	93.9111	90.5612	76.306	74.5125
	0.93	95.0478	92.7068	93.9395	90.6304	76.364	74.6102
	0.929	95.0016	92.6991	93.9178	90.6606	76.3572	74.6589
	0.928	95.015	92.6806	93.9202	90.7018	76.3701	74.7049
	0.927	95.0517	92.7516	93.9788	90.7794	76.4386	74.7538
	0.926	95.0438	92.7006	93.9637	90.7774	76.4593	74.7737
	0.925	95.0636	92.7331	93.9868	90.8051	76.4782	74.8025
	0.924	95.0117	92.7039	93.9828	90.7751	76.5023	74.7998
	0.923	95.0318	92.7458	93.9946	90.7846	76.5271	74.8263
	0.922	95.0403	92.7568	94.002	90.7923	76.542	74.8693
	0.921	95.0377	92.7274	94.0175	90.8436	76.577	74.8805
	0.92	95.0709	92.7986	94.0084	90.8672	76.5981	74.93
	0.919	95.0324	92.776	94.013	90.8355	76.6037	74.9144
	0.918	95.0167	92.7643	93.9938	90.8789	76.6233	74.9576
	0.917	95.0066	92.7221	93.9423	90.8516	76.6099	74.9595
	0.916	95.0216	92.7305	93.9857	90.8535	76.6653	74.9634
	0.915	95.0208	92.7294	93.9565	90.8592	76.6599	74.9616
	0.914	95.0356	92.7536	93.9721	90.8708	76.68	75.0025
	0.913	95.1033	92.7671	93.9881	90.878	76.7105	75.0203
	0.912	94.9947	92.7045	93.9651	90.8765	76.7278	75.024
	0.911	95.0063	92.7165	93.9871	90.8954	76.7655	75.0446
	0.91	94.9786	92.7593	94.0028	90.9465	76.7812	75.1056
	0.909	95.0099	92.7602	94.0247	90.9635	76.8068	75.141
	0.908	94.9917	92.7037	93.9801	90.9283	76.8109	75.1351
	0.907	95.0002	92.7439	93.9874	90.9438	76.8436	75.1536
	0.906	94.9811	92.7336	93.9688	90.9187	76.8645	75.1502
	0.905	94.9755	92.7283	93.9555	90.9518	76.8588	75.1843
	0.904	95.0323	92.7367	93.9824	90.9645	76.8896	75.2339
	0.903	94.9908	92.7149	93.9724	91.0082	76.901	75.2461
	0.902	95.0169	92.7203	93.9827	91.0232	76.9223	75.2713
	0.901	95.0096	92.7195	93.9788	90.973	76.9381	75.2616
	0.9	94.9731	92.7917	93.9791	90.9827	76.9568	75.2949
	0.899	94.983	92.7416	93.9979	91.0113	76.9884	75.3314
	0.898	94.9808	92.7508	94.0341	91.0159	77.0315	75.3314
	0.897	94.9851	92.7419	93.9767	91.036	77.0235	75.3616
	0.896	95.0026	92.7374	93.9671	91.0292	77.0211	75.3825
	0.895	94.984	92.7634	93.979	91.0431	77.0413	75.3729
	0.894	95.0216	92.7565	93.9782	91.0671	77.0814	75.4265
	0.893	94.9714	92.7913	93.9834	91.0903	77.1258	75.4522
	0.892	94.9696	92.8022	93.9701	91.1038	77.147	75.4636
	0.891	94.9932	92.7455	93.9938	91.077	77.1445	75.4455
	0.89	94.986	92.7011	93.9731	91.1209	77.1484	75.5182
	0.889	94.9713	92.7481	94.0011	91.1113	77.2037	75.5496
	0.888	95.0045	92.8272	93.9776	91.1438	77.2027	75.5592
	0.887	95.0018	92.7765	93.9553	91.1605	77.2008	75.594
	0.886	94.9741	92.7537	93.9887	91.1497	77.2443	75.6434
	0.885	95.0637	92.7569	93.9676	91.1848	77.2506	75.6605
	0.884	94.9291	92.7717	93.9392	91.2054	77.2515	75.6604
	0.883	94.987	92.7896	93.9979	91.2372	77.3183	75.6895
	0.882	95.055	92.8692	94.0843	91.276	77.4364	75.7563
	0.881	95.0765	92.8141	94.0583	91.224	77.4305	75.7538
	0.88	95.0828	92.8154	94.0412	91.2794	77.4218	75.8205
	0.879	95.0609	92.8805	94.0635	91.3337	77.4323	75.8299
	0.878	95.0573	92.9434	94.109	91.2948	77.4921	75.821
	0.877	95.0151	92.9055	94.0994	91.3733	77.5169	75.8972
	0.876	95.0585	92.83	94.059	91.4055	77.5205	75.9015
	0.875	94.9752	92.8257	94.0806	91.3339	77.5683	75.8756
	0.874	95.0291	92.8434	94.1232	91.3592	77.6112	75.9365
	0.873	95.0506	92.8189	94.0848	91.3728	77.5484	75.9392
	0.872	95.1149	92.8695	94.1079	91.4236	77.5701	76.0019
	0.871	95.0488	92.8834	94.1408	91.439	77.6149	76.0479
	0.87	95.0411	92.9523	94.1177	91.3767	77.652	76.0421
	0.869	95.0674	92.9293	94.1386	91.3854	77.685	76.0495
	0.868	95.0636	92.9298	94.1723	91.4096	77.7281	76.094
	0.867	95.0912	92.87	94.1396	91.3736	77.7669	76.0724
	0.866	95.1517	92.8673	94.1372	91.3943	77.7823	76.0676
	0.865	95.0994	92.9488	94.1366	91.437	77.7656	76.1231
	0.864	95.0099	92.9988	94.1467	91.4808	77.7857	76.1856
	0.863	95.1014	92.9894	94.1958	91.5757	77.8752	76.2744
	0.862	95.1405	92.8945	94.1891	91.6157	77.8915	76.2938
	0.861	94.2408	92.7678	94.2751	91.4301	77.9239	76.1171
	0.86	93.6333	92.4796	94.3544	91.4414	78.2917	76.6406
	0.859	95.6582	92.7357	94.2248	92.1152	78.4001	77.2248
	0.858	95.622	92.8365	93.9722	91.9775	78.2095	76.7497
	0.857	95.5232	92.9831	93.9533	91.7892	78.2301	76.685
	0.856	96.0954	93.0613	93.9178	91.9054	78.1702	76.9453
	0.855	95.5642	93.3974	94.1859	91.8779	78.4295	76.9978
	0.854	95.1254	93.1347	94.1597	91.8378	78.328	76.9601
	0.853	95.1559	92.9402	94.1922	91.9155	78.3711	76.9769
	0.852	95.4159	92.7417	94.0326	91.6296	78.2647	76.7577
	0.851	95.3446	92.7836	93.9404	91.5874	78.0848	76.7969
	0.85	95.0967	93.0661	94.142	91.6741	78.2473	76.8636
	0.849	95.3449	93.0104	94.3045	91.7728	78.5081	76.9654
	0.848	95.4051	92.9707	94.0702	91.7475	78.3952	76.946
	0.847	95.1128	93.0361	94.066	91.7737	78.356	76.9283
	0.846	94.7114	92.9117	94.1479	91.7306	78.4425	76.9617
	0.845	95.2242	92.8199	94.1786	91.8288	78.5303	77.055
	0.844	95.1436	92.9257	94.2389	91.8736	78.5991	77.1113
	0.843	95.2505	92.9865	94.375	91.7378	78.6414	77.0306
	0.842	95.1346	92.9541	94.3421	91.6842	78.6531	76.9649
	0.841	95.0725	92.8244	94.135	91.6466	78.4892	76.9009
	0.84	95.3064	92.9701	94.1905	91.8627	78.4872	77.0863
	0.839	95.3351	92.8927	94.1619	91.7937	78.5141	77.022
	0.838	95.0858	92.978	94.1619	91.7261	78.5658	76.9737
	0.837	94.9226	92.9309	94.1566	91.6549	78.5275	76.9357
	0.836	95.2454	92.9332	94.2177	91.8564	78.5862	77.0734
	0.835	95.0949	92.9853	94.1437	91.7375	78.6061	76.9901
	0.834	95.071	93.0172	94.0441	91.6079	78.5615	76.9152
	0.833	95.2936	93.0208	94.105	91.8211	78.5042	77.0475
	0.832	95.2065	93.0531	94.2447	91.9247	78.5824	77.1448
	0.831	95.0979	93.0054	94.2634	91.8284	78.6185	77.1019
	0.83	95.1758	93.0663	94.1088	91.8631	78.5134	77.1067
	0.829	95.057	93.0626	94.1661	91.8606	78.6093	77.1471
	0.828	95.1015	93.0379	94.165	91.8405	78.6264	77.123
	0.827	95.1815	93.0941	94.2332	91.8841	78.6511	77.0989
	0.826	95.1252	93.14	94.2374	91.9773	78.6655	77.1979
	0.825	95.1228	93.0832	94.3685	91.9846	78.8317	77.2717
	0.824	94.941	93.0854	94.3694	92.0694	78.7867	77.3152
	0.823	94.9731	93.1272	94.2181	92.0163	78.7936	77.2556
	0.822	95.2342	93.1336	94.1795	92.0243	78.7692	77.2493
	0.821	95.2609	93.1619	94.2195	91.9895	78.7681	77.2631
	0.82	94.9989	93.1074	94.2704	91.9797	78.7738	77.3427
	0.819	94.9712	93.0376	94.3093	92.0547	78.8569	77.3812
	0.818	95.2673	92.9701	94.3239	91.9952	78.9163	77.3024
	0.817	95.2066	93.1054	94.3127	91.9721	78.9492	77.3276
	0.816	95.0467	93.1941	94.3631	92.0767	79.0326	77.4251
	0.815	95.2313	93.0807	94.2495	92.123	78.9573	77.4347
	0.814	95.233	93.0247	94.3069	92.0942	78.9821	77.4242
	0.813	95.2296	93.0932	94.3728	92.1329	79.0176	77.4872
	0.812	95.22	93.2365	94.3122	92.216	79.0003	77.517
	0.811	95.229	93.2678	94.3516	92.0754	79.1	77.4572
	0.81	95.3272	93.2563	94.4022	92.1576	79.1439	77.5599
	0.809	95.2875	93.1886	94.3527	92.1811	79.0911	77.6457
	0.808	95.1432	93.1664	94.3177	92.1918	79.0882	77.6344
	0.807	95.1037	93.1624	94.3947	92.2368	79.2124	77.6399
	0.806	95.187	93.1251	94.4399	92.2483	79.2484	77.6861
	0.805	95.3037	93.1832	94.4537	92.2914	79.2975	77.7182
	0.804	95.3137	93.1897	94.3866	92.2704	79.2654	77.723
	0.803	95.349	93.1443	94.2986	92.2709	79.2382	77.7744
	0.802	95.4036	93.1362	94.3391	92.2861	79.2659	77.7486
	0.801	95.3224	93.1725	94.4238	92.2569	79.3016	77.7403
	0.8	95.3248	93.2448	94.3942	92.2343	79.3232	77.7835
	0.799	95.3503	93.1654	94.4871	92.2792	79.4085	77.8208
	0.798	95.2685	93.1547	94.4516	92.3653	79.4416	77.9302
	0.797	95.1903	93.1226	94.3815	92.2668	79.4223	77.8509
	0.796	95.2268	93.1448	94.3655	92.3153	79.3802	77.9105
	0.795	95.3177	93.2176	94.4208	92.3813	79.4731	77.9778
	0.794	95.386	93.2184	94.3795	92.3386	79.4165	77.9774
	0.793	95.2675	93.2027	94.5034	92.3593	79.5592	78.0186
	0.792	95.2629	93.2174	94.4727	92.4992	79.5757	78.1291
	0.791	95.4006	93.2497	94.4141	92.5376	79.6068	78.1813
	0.79	95.4677	93.337	94.4503	92.4186	79.6124	78.111
	0.789	95.3535	93.349	94.4637	92.4398	79.6145	78.1121
	0.788	95.3264	93.3096	94.4259	92.5241	79.593	78.1835
	0.787	95.351	93.3409	94.4669	92.5253	79.6528	78.2296
	0.786	95.4234	93.3123	94.4983	92.4821	79.7295	78.2044
	0.785	95.3719	93.2501	94.5024	92.5455	79.7561	78.2603
	0.784	95.3368	93.2701	94.5368	92.5116	79.7657	78.1955
	0.783	95.4933	93.2611	94.5525	92.5556	79.8218	78.2671
	0.782	95.334	93.1921	94.4438	92.5456	79.7484	78.3397
	0.781	95.3334	93.275	94.4563	92.5816	79.8075	78.3358
	0.78	95.2956	93.3655	94.531	92.5815	79.8823	78.4019
	0.779	95.3855	93.4008	94.5284	92.6439	79.942	78.4419
	0.778	95.4502	93.3586	94.5344	92.6757	79.93	78.4746
	0.777	95.4768	93.3857	94.5089	92.7133	79.9324	78.5244
	0.776	95.3965	93.4038	94.568	92.6777	80.011	78.5453
	0.775	95.4302	93.3497	94.5709	92.6599	80.0783	78.5343
	0.774	95.5003	93.3492	94.5363	92.701	80.0311	78.6071
	0.773	95.4294	93.3336	94.584	92.705	80.092	78.5871
	0.772	95.5586	93.4029	94.5686	92.7144	80.1414	78.6463
	0.771	95.6482	93.4134	94.5291	92.708	80.0808	78.6075
	0.77	95.5087	93.3428	94.5283	92.6853	80.0829	78.5534
	0.769	95.3988	93.3621	94.4984	92.6726	80.1403	78.6338
	0.768	95.403	93.4797	94.491	92.7668	80.1501	78.7474
	0.767	95.4769	93.4757	94.5513	92.7922	80.2062	78.749
	0.766	95.4798	93.392	94.4969	92.7834	80.1712	78.7113
	0.765	95.4929	93.3774	94.5792	92.7857	80.2481	78.775
	0.764	95.3943	93.4785	94.4921	92.8209	80.2422	78.8243
	0.763	95.4636	93.446	94.6631	92.8944	80.3131	78.8921
	0.762	95.5209	93.4455	94.608	92.82	80.3569	78.8241
	0.761	95.6066	93.4472	94.5344	92.8095	80.3232	78.8546
	0.76	95.5285	93.4442	94.512	92.8594	80.3264	78.9053
	0.759	95.6038	93.5129	94.6102	92.9115	80.4039	78.9864
	0.758	95.5247	93.5545	94.6219	92.9661	80.4744	79.0493
	0.757	95.5973	93.4759	94.5764	92.9411	80.399	79.0533
	0.756	95.4956	93.4059	94.6358	92.9459	80.5391	79.0653
	0.755	95.5447	93.452	94.6717	92.9757	80.5564	79.0852
	0.754	95.5022	93.5638	94.5955	93.0111	80.5204	79.1497
	0.753	95.5532	93.5512	94.6477	93.0224	80.5916	79.1866
	0.752	95.5242	93.5667	94.6115	92.9536	80.5624	79.1342
	0.751	95.5441	93.5868	94.5907	92.973	80.5362	79.1857
	0.75	95.6598	93.5257	94.6464	92.9937	80.6354	79.1703
	0.749	95.6419	93.5232	94.6717	93.0322	80.7076	79.2626
	0.748	95.4956	93.5377	94.6452	93.0643	80.7112	79.2895
	0.747	95.6252	93.466	94.6366	93.0529	80.7481	79.2992
	0.746	95.6787	93.5858	94.6872	93.1096	80.7668	79.3384
	0.745	95.6914	93.5754	94.8128	93.1058	80.8958	79.3319
	0.744	95.6325	93.5532	94.6792	93.1356	80.8132	79.4145
	0.743	95.6393	93.6087	94.7103	93.0834	80.8821	79.438
	0.742	95.6593	93.5845	94.6671	93.1805	80.8466	79.4876
	0.741	95.7672	93.5408	94.638	93.1121	80.8343	79.4398
	0.74	95.686	93.525	94.6884	93.1545	80.9096	79.5111
	0.739	95.7554	93.5411	94.7175	93.075	80.9232	79.4596
	0.738	95.7813	93.5629	94.688	93.2316	80.9547	79.5902
	0.737	95.7707	93.6236	94.8243	93.2235	81.0807	79.5955
	0.736	95.589	93.5897	94.7708	93.227	81.0038	79.6448
	0.735	95.6948	93.6056	94.699	93.1911	81.0142	79.6447
	0.734	95.6571	93.6233	94.7782	93.2688	81.1356	79.718
	0.733	95.6932	93.5982	94.6635	93.2734	81.0854	79.7275
	0.732	95.7871	93.6254	94.8211	93.2824	81.1801	79.7674
	0.731	95.7753	93.672	94.7726	93.3257	81.2161	79.8004
	0.73	95.6477	93.5668	94.8003	93.3087	81.1732	79.7994
	0.729	95.6388	93.6335	94.7267	93.2704	81.1941	79.7328
	0.728	95.6891	93.702	94.7535	93.3372	81.2614	79.8458
	0.727	95.753	93.6681	94.8073	93.3455	81.3239	79.9065
	0.726	95.6001	93.6551	94.746	93.3398	81.2936	79.9165
	0.725	95.6541	93.644	94.7151	93.3247	81.2816	79.8953
	0.724	95.7745	93.6535	94.7754	93.2934	81.3161	79.9149
	0.723	95.7643	93.6254	94.7646	93.3229	81.3724	79.9442
	0.722	95.7619	93.6167	94.7715	93.393	81.3851	79.9984
	0.721	95.7885	93.6409	94.8703	93.4206	81.523	80.0582
	0.72	95.8458	93.6729	94.8416	93.3778	81.5062	80.0354
	0.719	95.7856	93.6554	94.7687	93.4721	81.4812	80.1423
	0.718	95.7084	93.6748	94.7484	93.3806	81.4758	80.0618
	0.717	95.811	93.6576	94.8101	93.4618	81.5276	80.1537
	0.716	95.7357	93.659	94.8384	93.5096	81.6042	80.1919
	0.715	95.8399	93.7447	94.8739	93.5042	81.6109	80.1888
	0.714	95.6876	93.7158	94.8278	93.4931	81.6359	80.1991
	0.713	95.7149	93.7392	94.8192	93.5154	81.6251	80.2102
	0.712	95.7958	93.6947	94.7781	93.5151	81.6141	80.2784
	0.711	95.8154	93.7935	94.8523	93.5245	81.7276	80.3067
	0.71	95.8625	93.7255	94.8641	93.537	81.7847	80.3635
	0.709	95.7043	93.6989	94.8823	93.5188	81.775	80.3546
	0.708	95.6934	93.7308	94.8337	93.4994	81.7968	80.3482
	0.707	95.7871	93.7699	94.8393	93.612	81.8397	80.4616
	0.706	95.7712	93.788	94.8154	93.5316	81.8105	80.4414
	0.705	95.8321	93.7525	94.8928	93.5904	81.863	80.4932
	0.704	95.8332	93.7965	94.9236	93.6462	81.9253	80.5459
	0.703	95.8224	93.7999	94.8478	93.6017	81.8791	80.5345
	0.702	95.7661	93.7225	94.8098	93.5931	81.926	80.5354
	0.701	95.9793	93.7753	94.8972	93.6451	81.9582	80.6097
	0.7	95.884	93.7598	94.92	93.5946	82.0485	80.6038
	0.699	95.9161	93.8055	94.9542	93.7178	82.0737	80.6915
	0.698	95.9255	93.8202	94.905	93.6503	82.0989	80.7011
	0.697	95.7789	93.8186	94.8765	93.6736	82.1066	80.7086
	0.696	95.8134	93.8036	94.8857	93.6909	82.1108	80.7246
	0.695	95.7909	93.8139	94.9099	93.7143	82.158	80.7843
	0.694	95.9431	93.7488	94.9296	93.7567	82.1919	80.8006
	0.693	95.8579	93.7923	94.9374	93.7798	82.2433	80.8534
	0.692	95.874	93.7946	94.9675	93.8209	82.2632	80.9229
	0.691	95.9127	93.8358	94.9877	93.7648	82.2988	80.8553
	0.69	95.8477	93.7629	94.9424	93.7764	82.3064	80.8719
	0.689	95.9024	93.9077	95.0465	93.9004	82.4025	81.0085
	0.688	95.9631	93.9357	94.9885	93.8753	82.3925	81.0506
	0.687	95.9601	93.9264	95.0746	93.9386	82.4897	81.1063
	0.686	96.0914	93.9911	95.0748	93.8876	82.5174	81.1033
	0.685	95.9852	93.9667	95.0952	93.9227	82.5396	81.1475
	0.684	96.0193	93.8602	95.0398	93.9595	82.5264	81.1833
	0.683	96.0474	93.94	95.094	94.0038	82.6089	81.2241
	0.682	95.9996	93.9705	95.067	93.9555	82.6059	81.2134
	0.681	96.096	93.916	95.067	93.9952	82.6372	81.2633
	0.68	96.1284	93.9997	95.0822	93.9899	82.6795	81.3001
	0.679	96.0631	93.8846	95.1015	93.9568	82.7116	81.2975
	0.678	95.9865	94.0043	95.0736	93.9885	82.7022	81.3321
	0.677	96.0243	93.9624	95.102	94.0589	82.7338	81.4159
	0.676	96.0144	94.0341	95.1333	94.1026	82.7894	81.4597
	0.675	96.0607	94.0048	95.1295	94.1097	82.8441	81.468
	0.674	96.0401	93.9779	95.1038	94.0563	82.8207	81.463
	0.673	96.1722	93.9626	95.1082	94.1196	82.8765	81.547
	0.672	96.0093	93.9626	95.0606	94.1112	82.8583	81.5402
	0.671	95.8998	93.9642	95.0923	94.0824	82.8996	81.5309
	0.67	96.0496	94.0046	95.122	94.0959	82.9749	81.5798
	0.669	96.036	93.9819	95.1114	94.107	82.961	81.6009
	0.668	96.0738	94.0153	95.1338	94.1665	83.0198	81.6748
	0.667	96.0667	93.9407	95.1122	94.183	83.0076	81.7116
	0.666	96.1399	94.0346	95.1214	94.1867	83.0414	81.7513
	0.665	96.1016	93.9967	95.1663	94.2074	83.0883	81.7651
	0.664	96.1342	94.0053	95.1805	94.1799	83.1248	81.7588
	0.663	96.0095	94.014	95.131	94.175	83.1206	81.7841
	0.662	96.153	94.0548	95.1394	94.2379	83.1719	81.8739
	0.661	96.12	94.0159	95.1721	94.241	83.211	81.8643
	0.66	96.1533	93.9839	95.1661	94.2778	83.238	81.9035
	0.659	96.1228	94.0135	95.1794	94.2482	83.2861	81.9214
	0.658	96.0769	94.013	95.1538	94.2578	83.2803	81.971
	0.657	96.1256	94.0264	95.1845	94.318	83.3411	82.0125
	0.656	96.1516	94.0555	95.2104	94.3245	83.3857	82.0529
	0.655	96.1237	94.0653	95.1742	94.3063	83.3621	82.0665
	0.654	96.0973	94.0279	95.1812	94.3014	83.4135	82.0713
	0.653	96.0669	94.0294	95.18	94.2875	83.412	82.0927
	0.652	96.0934	94.0223	95.2084	94.3365	83.4757	82.1199
	0.651	96.1799	94.1008	95.2501	94.4162	83.547	82.198
	0.65	96.0899	94.0885	95.189	94.3757	83.5226	82.2107
	0.649	96.0758	94.0955	95.2012	94.3951	83.5558	82.2489
	0.648	96.1632	94.0909	95.2204	94.4224	83.5987	82.2814
	0.647	96.1977	94.0864	95.2318	94.441	83.6072	82.3184
	0.646	96.075	94.0803	95.1959	94.39	83.5978	82.3093
	0.645	96.1732	94.117	95.2677	94.4628	83.6921	82.3993
	0.644	96.2049	94.1112	95.2505	94.444	83.7174	82.394
	0.643	96.1639	94.1244	95.2353	94.459	83.7266	82.4207
	0.642	96.242	94.1631	95.28	94.4897	83.7936	82.4919
	0.641	96.1277	94.1107	95.2628	94.4962	83.7928	82.5088
	0.64	96.1469	94.1127	95.2632	94.5035	83.8114	82.5083
	0.639	96.1846	94.1217	95.2431	94.4853	83.8328	82.523
	0.638	96.0977	94.0804	95.236	94.4653	83.8467	82.5273
	0.637	96.186	94.0671	95.2404	94.506	83.8788	82.5824
	0.636	96.1248	94.1034	95.2253	94.508	83.8956	82.6115
	0.635	96.2211	94.1327	95.2664	94.5323	83.9598	82.6592
	0.634	96.1695	94.143	95.279	94.547	83.9881	82.6771
	0.633	96.232	94.1225	95.3189	94.5564	84.0456	82.7211
	0.632	96.2796	94.1475	95.3172	94.6119	84.0847	82.7782
	0.631	96.2506	94.1905	95.3284	94.6359	84.1238	82.8056
	0.63	96.1695	94.1189	95.3145	94.5759	84.1205	82.7915
	0.629	96.1664	94.1513	95.3176	94.6061	84.1564	82.8404
	0.628	96.2234	94.1408	95.2622	94.5925	84.1366	82.8643
	0.627	96.2089	94.1472	95.2703	94.614	84.1541	82.9116
	0.626	96.1725	94.137	95.2767	94.6186	84.1917	82.9252
	0.625	96.2447	94.1409	95.3009	94.6505	84.2516	82.9724
	0.624	96.2193	94.1817	95.3108	94.6718	84.2772	83.0138
	0.623	96.1921	94.169	95.309	94.6582	84.3047	83.0273
	0.622	96.2601	94.1773	95.3114	94.6864	84.33	83.0624
	0.621	96.1652	94.1839	95.3204	94.715	84.3717	83.1019
	0.62	96.1476	94.1625	95.3533	94.7149	84.4064	83.1364
	0.619	96.2398	94.1663	95.3509	94.7377	84.4244	83.1641
	0.618	96.1848	94.1754	95.3388	94.7367	84.4382	83.1872
	0.617	96.2277	94.1988	95.3593	94.7392	84.4809	83.2111
	0.616	96.2394	94.1649	95.3425	94.7606	84.5141	83.2374
	0.615	96.2839	94.1845	95.3278	94.7708	84.531	83.2652
	0.614	96.2667	94.2194	95.3431	94.7764	84.5692	83.3118
	0.613	96.2559	94.2317	95.3554	94.7698	84.6004	83.3319
	0.612	96.2693	94.2261	95.3522	94.7745	84.6115	83.3468
	0.611	96.2289	94.2074	95.3347	94.7883	84.6303	83.3744
	0.61	96.231	94.2304	95.3686	94.8272	84.6932	83.42
	0.609	96.2343	94.2509	95.3874	94.8729	84.7351	83.4773
	0.608	96.2328	94.2412	95.376	94.8697	84.7434	83.5059
	0.607	96.2274	94.237	95.3822	94.8652	84.7753	83.5293
	0.606	96.2507	94.2332	95.3891	94.878	84.8142	83.546
	0.605	96.2275	94.2493	95.3817	94.8665	84.8375	83.5664
	0.604	96.2117	94.243	95.3726	94.8729	84.8401	83.6014
	0.603	96.2698	94.2615	95.361	94.8801	84.8464	83.6203
	0.602	96.3041	94.2875	95.3808	94.9004	84.8899	83.6582
	0.601	96.3061	94.2789	95.3942	94.9347	84.932	83.7075
	0.6	96.3252	94.2801	95.3978	94.9401	84.9759	83.7294
	0.599	96.3187	94.2951	95.431	94.9595	85.0276	83.7707
	0.598	96.303	94.2825	95.4579	95.001	85.0682	83.8426
	0.597	96.273	94.2776	95.4081	94.9731	85.0629	83.8396
	0.596	96.3139	94.2544	95.3829	94.9532	85.0762	83.8207
	0.595	96.2751	94.2462	95.3947	94.9632	85.1075	83.8428
	0.594	96.2336	94.2255	95.3779	94.9337	85.1144	83.8562
	0.593	96.2425	94.2378	95.3788	94.94	85.1478	83.8925
	0.592	96.3038	94.2834	95.4329	94.9926	85.222	83.9674
	0.591	96.3261	94.3235	95.4344	95.028	85.251	84.0244
	0.59	96.2931	94.3144	95.443	95.0428	85.2851	84.0645
	0.589	96.2907	94.3066	95.4546	95.0409	85.3117	84.0824
	0.588	96.2988	94.3398	95.4776	95.0744	85.3553	84.1333
	0.587	96.3038	94.299	95.4705	95.055	85.3785	84.1337
	0.586	96.3416	94.2951	95.457	95.0678	85.4055	84.1548
	0.585	96.3216	94.3314	95.4371	95.084	85.4179	84.1876
	0.584	96.3532	94.3253	95.4378	95.0703	85.4429	84.2101
	0.583	96.3579	94.3158	95.4507	95.1116	85.4607	84.2558
	0.582	96.3205	94.3126	95.4541	95.1231	85.4971	84.2691
	0.581	96.3047	94.3043	95.4513	95.1087	85.5334	84.2999
	0.58	96.2857	94.3094	95.4606	95.1069	85.5575	84.3285
	0.579	96.3301	94.3409	95.4535	95.1223	85.578	84.3527
	0.578	96.3179	94.3411	95.4459	95.1356	85.6059	84.3879
	0.577	96.2971	94.3184	95.4559	95.1379	85.6357	84.4247
	0.576	96.3229	94.323	95.4645	95.1242	85.6664	84.441
	0.575	96.2675	94.2882	95.4283	95.1114	85.6637	84.4535
	0.574	96.2776	94.2885	95.4224	95.1225	85.6787	84.4854
	0.573	96.2769	94.2772	95.4124	95.118	85.6964	84.4896
	0.572	96.2228	94.2531	95.3816	95.115	85.7106	84.4985
	0.571	96.2196	94.2459	95.3898	95.1255	85.7384	84.5184
	0.57	96.2202	94.2548	95.3987	95.14	85.7705	84.5717
	0.569	96.1969	94.2553	95.3921	95.1485	85.7973	84.5988
	0.568	96.1656	94.2167	95.365	95.1254	85.7911	84.6067
	0.567	96.1897	94.2083	95.3591	95.1017	85.8048	84.6099
	0.566	96.2104	94.2035	95.3402	95.0861	85.8151	84.6088
	0.565	96.1599	94.1582	95.2915	95.0917	85.8099	84.6408
	0.564	96.115	94.1081	95.2785	95.0709	85.8121	84.645
	0.563	96.1137	94.0823	95.2387	95.0228	85.8173	84.6265
	0.562	96.2075	94.1919	95.3471	95.1456	85.9463	84.7759
	0.561	96.2931	94.3306	95.465	95.2602	86.0728	84.9004
	0.56	96.287	94.3592	95.4968	95.2611	86.1237	84.9174
	0.559	96.3141	94.3754	95.4891	95.2956	86.1449	84.9727
	0.558	96.361	94.3821	95.4965	95.3266	86.1874	85.0257
	0.557	96.3561	94.3622	95.5025	95.328	86.2254	85.0502
	0.556	96.347	94.37	95.5118	95.3193	86.2349	85.0602
	0.555	96.3597	94.4118	95.5331	95.3442	86.2933	85.1148
	0.554	96.3992	94.4588	95.554	95.3879	86.3318	85.1759
	0.553	96.459	94.4823	95.5731	95.4259	86.3685	85.2304
	0.552	96.4533	94.4653	95.593	95.4584	86.4249	85.2695
	0.551	96.4383	94.4835	95.6374	95.4652	86.4977	85.3026
	0.55	96.4674	94.5166	95.6469	95.493	86.5257	85.3485
	0.549	96.505	94.5233	95.6526	95.5117	86.5648	85.3944
	0.548	96.525	94.554	95.6767	95.5412	86.6079	85.4386
	0.547	96.5153	94.5372	95.6619	95.5399	86.626	85.4596
	0.546	96.528	94.5473	95.6768	95.5669	86.6705	85.5127
	0.545	96.5337	94.5962	95.7049	95.6028	86.7297	85.5608
	0.544	96.5404	94.5823	95.7032	95.6208	86.7332	85.5852
	0.543	96.552	94.58	95.7141	95.6147	86.7815	85.6247
	0.542	96.5738	94.6109	95.7552	95.6542	86.8537	85.69
	0.541	96.6163	94.6317	95.7718	95.6914	86.891	85.7418
	0.54	96.6308	94.6508	95.7897	95.7302	86.9253	85.7961
	0.539	96.6128	94.6566	95.7747	95.7624	86.9451	85.8365
	0.538	96.6265	94.6652	95.7992	95.7386	86.9922	85.8448
	0.537	96.6681	94.7002	95.8295	95.7755	87.052	85.9044
	0.536	96.6696	94.6914	95.8246	95.7822	87.0648	85.9262
	0.535	96.6835	94.719	95.861	95.8352	87.1206	86.0024
	0.534	96.6645	94.7462	95.8646	95.849	87.1516	86.0286
	0.533	96.6393	94.7339	95.8509	95.8464	87.1706	86.0333
	0.532	96.6738	94.7389	95.8672	95.8644	87.2095	86.097
	0.531	96.6885	94.7592	95.8698	95.8973	87.2341	86.1472
	0.53	96.6977	94.7384	95.863	95.8881	87.2545	86.1535
	0.529	96.7141	94.7654	95.8991	95.8996	87.3112	86.1926
	0.528	96.7308	94.787	95.9105	95.9216	87.3554	86.2396
	0.527	96.711	94.7681	95.8664	95.8937	87.3597	86.2281
	0.526	96.7007	94.7691	95.8847	95.8981	87.3811	86.2748
	0.525	96.6897	94.7544	95.8569	95.8956	87.3894	86.294
	0.524	96.7353	94.7689	95.8994	95.9257	87.4442	86.3347
	0.523	96.7227	94.7899	95.9062	95.9338	87.4757	86.3772
	0.522	96.6789	94.7455	95.8488	95.9163	87.4685	86.3779
	0.521	96.6866	94.7405	95.8726	95.9071	87.5046	86.3958
	0.52	96.6739	94.7321	95.8714	95.8948	87.5337	86.4118
	0.519	96.6914	94.765	95.9051	95.9344	87.5987	86.4767
	0.518	96.672	94.7468	95.8602	95.9153	87.5853	86.4942
	0.517	96.672	94.7373	95.8704	95.8986	87.6277	86.5116
	0.516	96.6744	94.7374	95.8618	95.899	87.6612	86.5447
	0.515	96.6684	94.7426	95.8515	95.9197	87.6623	86.5844
	0.514	96.6471	94.7171	95.8434	95.9073	87.6964	86.592
	0.513	96.6008	94.6826	95.8218	95.8789	87.7027	86.5874
	0.512	96.5835	94.6513	95.7794	95.8352	87.6975	86.5874
	0.511	96.5893	94.6413	95.7707	95.8174	87.7204	86.6055
	0.51	96.529	94.6121	95.7634	95.7766	87.7336	86.6024
	0.509	96.4951	94.6044	95.7193	95.7716	87.7197	86.6303
	0.508	96.4809	94.5694	95.6994	95.7466	87.7188	86.6209
	0.507	96.4703	94.558	95.6654	95.7392	87.7289	86.633
	0.506	96.4261	94.4929	95.6359	95.6782	87.7311	86.6109
	0.505	96.3941	94.477	95.6118	95.6661	87.7396	86.6321
	0.504	96.3861	94.456	95.5912	95.6446	87.7318	86.63
[truncated: 224 more rows]

## Sheet: Figure 1c
	PPC			FSPPC
	Relative Humidity (%RH)	Rsolar (%)	errorbar	Relative Humidity (%RH)	Rsolar (%)	errorbar
	23	95.3623	0.04714	23	94.3577	0.201659
	33	95.7304	0.180514	28	94.5163	0.231522
	39	93.632	0.524934	34	95.705	0.030966
	42	92.3791	0.519962	41	95.0071	0.516857
	44	93.4718	0.106129	45	93.6804	0.539957
	46	90.5028	0.381478	46	94.3338	0.315415
	48	88.7414	0.199649	51	95.3958	0.204541
	53	86.2037	0.518545	52	94.8559	0.548308
	60	81.9538	0.793025	56	91.3951	0.291531
	61	82.0932	1.1225	59	93.5685	0.441094
	64	77.1995	0.565685	61	86.6002	0.737507
	67	76.6849	1.69706	64	83.5338	0.46008
				66	82.6411	1.24832
				68	82.2861	0.56397

## Sheet: Figure 1d
	PPC			FSPPC
	Relative Humidity (%RH)	Figure of merit	errorbar	Relative Humidity (%RH)	Figure of merit	errorbar
	33	0.5111	0.0181	34	0.5006	0.0031
	39	0.3036	0.0525	41	0.4329	0.0517
	46	0.0119	0.0382	46	0.3746	0.0315
	53	-0.405	0.0519	52	0.4265	0.0574
	64	-1.3149	0.0566	59	0.2932	0.045

## Sheet: Figure 2c
	PPC			FSPPC
	Relative Humidity (%RH)	LGMD(µm)	errorbar	Relative Humidity (%RH)	LGMD(µm)	errorbar
	33	11.3124	2.8575	34	9.89097	2.6689
	39	4.61493	1.5397	41	4.40998	2.59007
	46	1.96462	0.845058	46	5.38163	1.67809
	53	1.67321	0.77985	52	8.30503	1.71138
	64	1.72604	0.646564	59	5.1524	1.89092

## Sheet: Figure 2d
	PPC			FSPPC
	Relative Humidity (%RH)	Aspect ratio (γ)	errorbar	Relative Humidity (%RH)	Aspect ratio (γ)	errorbar
	33	1.60929	0.450034	34	2.81935	1.0142
	39	2.64269	1.02339	41	1.82004	0.651855
	46	2.80999	1.1724	46	1.51866	0.635744
	53	2.91057	1.1518	52	1.6268	0.395708
	64	3.41385	1.38325	59	1.70179	0.568989

## Sheet: Figure 2e
	PPC
	Relative humidity (%RH)	Thickness (μm)	errorbar	Density (g cm-3)	errorbar
	33	550	40	0.333	0.03
	39	320	30	0.552	0.069
	46	180	40	1.018	0.113
	53	130	50	1.212	0.28
	64	120	20	1.126	0.094

## Sheet: Figure 2f
	FSPPC
	Relative humidity (%RH)	Thickness (μm)	errorbar	Density (g cm-3)	errorbar
	34	340	40	0.686	0.081
	41	230	30	0.712	0.093
	46	300	40	0.654	0.087
	52	430	50	0.489	0.057
	59	320	20	0.635	0.04

## Sheet: Figure 2g
	PPC		FSPPC
	Relative humidity (%RH)	Emissivity	Relative humidity (%RH)	Emissivity
	33	0.9381	34	0.9301
	39	0.9404	41	0.9322
	46	0.9616	46	0.9412
	53	0.9746	52	0.9409
	64	0.9651	59	0.9364

## Sheet: Figure 5a
	Fumed silica contents (wt%)	Rsolar (%)	errorbar
	0	92.3791	0.519962
	2.5	93.0333	0.601849
	5	95.0071	0.516857
	7.5	91.4643	0.365255

[truncated: 19 more sheets: Figure 5b, Figure 5c, Figure 5d, Figure 6a, Figure 6b, Figure 6c, Figure 6d, Figure 7c, Figure 7d, Figure 7e, Figure 7f, Figure 7g, Supplementary Fig. 1, Supplementary Fig. 2, Supplementary Fig. 4, Supplementary Fig.5, Supplementary Fig.6, Supplementary Fig.7, Supplementary Fig.8]
